# Supplementary material for: Bias-corrected maximum-likelihood estimation of multiplicity of infection and lineage frequencies
Source: PLoS One. 2021 Dec 29;16(12):e0261889. doi: 10.1371/journal.pone.0261889 (PMC8716058; doi:10.1371/journal.pone.0261889)
Supplement: S2 Appendix — (ZIP) [file pone.0261889.s002.zip › S2_Appendix.tex]

\documentclass[10pt,letterpaper]{article}
\pagestyle{empty}
\usepackage[top=0.85in,left=2.75in,footskip=0.75in]{geometry}

% amsmath and amssymb packages, useful for mathematical formulas and symbols
\usepackage{amsmath,amssymb}

% Use adjustwidth environment to exceed column width (see example table in text)
\usepackage{changepage}

% Use Unicode characters when possible
\usepackage[utf8x]{inputenc}

% textcomp package and marvosym package for additional characters
\usepackage{textcomp,marvosym}

% cite package, to clean up citations in the main text. Do not remove.
\usepackage{cite}

% Use nameref to cite supporting information files (see Supporting Information section for more info)
\usepackage{nameref}

% line numbers
\usepackage[right]{lineno}

% ligatures disabled
\usepackage{microtype}
\DisableLigatures[f]{encoding = *, family = * }

% color can be used to apply background shading to table cells only
\usepackage[table]{xcolor}

% array package and thick rules for tables
\usepackage{array}

% create "+" rule type for thick vertical lines
\newcolumntype{+}{!{\vrule width 2pt}}

% create \thickcline for thick horizontal lines of variable length
\newlength\savedwidth
\newcommand\thickcline[1]{%
  \noalign{\global\savedwidth\arrayrulewidth\global\arrayrulewidth 2pt}%
  \cline{#1}%
  \noalign{\vskip\arrayrulewidth}%
  \noalign{\global\arrayrulewidth\savedwidth}%
}

% \thickhline command for thick horizontal lines that span the table
\newcommand\thickhline{\noalign{\global\savedwidth\arrayrulewidth\global\arrayrulewidth 2pt}%
\hline
\noalign{\global\arrayrulewidth\savedwidth}}


% Remove comment for double spacing
%\usepackage{setspace} 
%\doublespacing

% Text layout
\raggedright
\setlength{\parindent}{0.5cm}
\textwidth 5.25in 
\textheight 8.75in

% Bold the 'Figure #' in the caption and separate it from the title/caption with a period
% Captions will be left justified
\usepackage[aboveskip=1pt,labelfont=bf,labelsep=period,justification=raggedright,singlelinecheck=off]{caption}
\renewcommand{\figurename}{Fig}


\newcommand{\lorem}{{\bf LOREM}}
\newcommand{\ipsum}{{\bf IPSUM}}

%% END MACROS SECTION
%%%%%%%%%%%%%%%%%%%%%%%%%%%%%%%%%%%%%%%%%%%%%%%%%%%%%%%%%%%%%%%%%%%%%%%%%%%%%%%%%%%%%%%%
\usepackage[export]{adjustbox}
\usepackage{bbm,
	float,
	graphicx,
	subcaption}
\captionsetup[subfigure]{labelformat = simple, skip = 1pt, justification = raggedright, singlelinecheck = false}
\renewcommand{\thesubfigure}{\Alph{subfigure}}


%declarations
\DeclareMathOperator{\sign}{sign}
\DeclareMathOperator{\diag}{diag}
\DeclareMathOperator*{\argmin}{arg\,min}
\DeclareMathOperator*{\argmax}{arg\,max}
\DeclareMathOperator{\E}{\mathbb E} 
\DeclareMathOperator{\vecc}{vec}
\DeclareMathOperator{\bias}{bias}
\DeclareMathOperator{\varr}{var}


\DeclareMathOperator{\Cov}{Cov}
\DeclareMathOperator{\bd}{bd}
\DeclareMathOperator{\Var}{Var}
\DeclareMathOperator{\T}{T}
\DeclareMathOperator{\pr}{\text{Pr}}
\DeclareMathOperator{\median}{median}
\DeclareMathOperator{\Id}{\mathbb I}
\DeclareMathOperator{\Exp}{Exp}
\DeclareMathOperator{\dd}{d}
\DeclareMathOperator{\biasj}{bias_{j}}
\DeclareMathOperator{\sej}{se_{j}}
\DeclareMathOperator{\xx}{{\pmb x}}
\DeclareMathOperator{\ee}{{\pmb e}}
\DeclareMathOperator{\mm}{{\pmb m}}
\DeclareMathOperator{\bg}{{\pmb g}}
\DeclareMathOperator{\ff}{{\pmb f}}
\DeclareMathOperator{\ttheta}{{\pmb \theta}}
\DeclareMathOperator{\httheta}{\hat {\pmb \theta}}
\DeclareMathOperator{\htthetabc}{\hat {\pmb \theta}^{(bc)}}

\DeclareMathOperator{\hpp}{\hat{\pmb p}}
\DeclareMathOperator{\mmu}{{\pmb \mu}}
\DeclareMathOperator{\X}{{\pmb X}}

\newcommand{\hl}{{\hat\lambda}}
\newcommand{\hlbc}{\hat\lambda^{\text{(bc)}}}
\newcommand{\hpsi}{{\hat\psi}}
\newcommand{\hpsibc}{\hat\psi^{\text{(bc)}}}
\newcommand{\bl}{{B_{\ttheta}(\hl)}}
\newcommand{\bhl}{{B_{\httheta}(\hl)}}
\newcommand{\bhlbc}{{B_{\htthetabc}(\hl)}}
\newcommand{\hp}{\hat p}
\newcommand{\tp}{\tilde p}
\newcommand{\tpbc}{\tilde p^{\text{(bc)}}}
\newcommand{\hpi}{\hat p _i}
\newcommand{\hpj}{\hat p _j}
\newcommand{\hpk}{\hat p _k}
\newcommand{\hpkbc}{\hat p _k^{\text{(bc)}}}
\newcommand{\hpibc}{\hat p _i^{\text{(bc)}}}
\newcommand{\hd}{{\hat d}}
\newcommand{\tl}{\tilde\lambda}
\newcommand{\tlbc}{\tilde\lambda^{\text{(bc)}}}
\newcommand{\hq}{{\hat q}}
\newcommand{\hqbc}{{\hat q^{(bc)}}}
\newcommand{\ii}{{\pmb{i}}}
\newcommand{\pp}{{\pmb{p}}}
\newcommand{\XX}{{\pmb{X}}}
\newcommand{\vttheta}{{\pmb \vartheta}}
\newcommand{\suml}{\sum\limits}
\newcommand{\alphalphval}[1]{\alphalph{\value{#1}}}
\newcommand\encircle[1]{%
	\tikz[baseline = (X.base)] 
	\node (X) [draw, shape = circle, line width = 0.3mm,  inner sep = 0] {\strut #1};}

\newtheorem{EX}{Example}
%opening
\title{Additional Figures}
\author{Meraj Hashemi, Kristan Alexander Schneider}
\date{\vspace{-5ex}}

\newcommand{\CB}{\color{bgblue}}


\usepackage{xr-hyper}
\usepackage{hyperref}

\makeatletter
\newcommand*{\addFileDependency}[1]{% argument=file name and extension
  \typeout{(#1)}
  \@addtofilelist{#1}
  \IfFileExists{#1}{}{\typeout{No file #1.}}
}
\makeatother

\newcommand*{\myexternaldocument}[1]{%
    \externaldocument{#1}%
    \addFileDependency{#1.tex}%
    \addFileDependency{#1.aux}%
}

%% External documents
\myexternaldocument{bcmle-R2}


\begin{document}

\large
\maketitle
\tableofcontents


%%%%%%%%%%%%%%%%%%%%%%%%%%%%%%%%%%%%%%%%%%%%%%%%%%%%%%%%%%%%%%%%%%%%%%%%%%%
%%%%%%%%%%%%%%%%%%%%%%%%%%%%%%%%%%%%%%%%%%%%%%%%%%%%%%%%%%%%%%%%%%%%%%%%%%%
%%%%%%%%%%%%%%%%%%%%%%%%%%%%%%%%%%%%%%%%%%%%%%%%%%%%%%%%%%%%%%%%%%%%%%%%%%%
\section{The BCMLE of the average MOI}\label{b}
\subsection{Relative bias in \%}\label{bbias}

\begin{figure}[H]
	\centering
	\begin{subfigure}[t]{.5\linewidth}
		\caption{}
		\centering
		%%\includegraphics[width=\linewidth]{plotsCP/psi-Bias-n2-mfreq50.pdf}
	\end{subfigure}%
	\begin{subfigure}[t]{.5\linewidth}
		\caption{}
		\centering
		%\includegraphics[width=\linewidth]{plotsCP/psi-Bias-n2-mfreq60.pdf}
	\end{subfigure}
	\begin{subfigure}[b]{.5\linewidth}
		\caption{}
		\centering
		%\includegraphics[width=\linewidth]{plotsCP/psi-Bias-n2-mfreq70.pdf}
	\end{subfigure}%
	\begin{subfigure}[b]{.5\linewidth}
		\caption{}
		\centering
		%\includegraphics[width=\linewidth]{plotsCP/psi-Bias-n2-mfreq80.pdf}
	\end{subfigure}
	\begin{subfigure}[b]{.5\linewidth}
		\caption{}
		\centering
		%\includegraphics[width=\linewidth]{plotsCP/psi-Bias-n2-mfreq90.pdf}
	\end{subfigure}%
	\begin{subfigure}[b]{.5\linewidth}
		\caption{}
		\centering
		%\includegraphics[width=\linewidth]{plotsCP/psi-Bias-n3-mfreq33.pdf}
	\end{subfigure}
	\caption{\textbf{Bias of MOI estimates}. The figure shows the relative bias in \% of the BCMLE $\hpsibc$ (solid lines) and MLE $\hpsi$ (dashed lines) as a function of the true parameter $\psi$ based on simulated data created by the conditional Poisson model. Each panel assumes a different lineage-frequency distribution $\pp$ shown at the top of each panel. Each colored line corresponds to a different sample size $N$.}
	\label{bias1}
\end{figure}


\begin{figure}[H]
	\centering
	\begin{subfigure}[t]{.5\linewidth}
		\caption{}
		\centering
		%\includegraphics[width=\linewidth]{plotsCP/psi-Bias-n3-mfreq45.pdf}
	\end{subfigure}%
	\begin{subfigure}[t]{.5\linewidth}
		\caption{}
		\centering
		%\includegraphics[width=\linewidth]{plotsCP/psi-Bias-n3-mfreq50.pdf}
	\end{subfigure}
	\begin{subfigure}[b]{.5\linewidth}
		\caption{}
		\centering
		%\includegraphics[width=\linewidth]{plotsCP/psi-Bias-n3-mfreq60.pdf}
	\end{subfigure}%
	\begin{subfigure}[b]{.5\linewidth}
		\caption{}
		\centering
		%\includegraphics[width=\linewidth]{plotsCP/psi-Bias-n3-mfreq70.pdf}
	\end{subfigure}
	\begin{subfigure}[b]{.5\linewidth}
		\caption{}
		\centering
		%\includegraphics[width=\linewidth]{plotsCP/psi-Bias-n3-mfreq80.pdf}
	\end{subfigure}%
	\begin{subfigure}[b]{.5\linewidth}
		\caption{}
		\centering
		%\includegraphics[width=\linewidth]{plotsCP/psi-Bias-n3-mfreq90.pdf}
	\end{subfigure}
	\caption{Similar to Figure \ref{bias1} but for different lineage-frequency distributions.}
	\label{bias2}
\end{figure}


\begin{figure}[H]
	\centering
	\begin{subfigure}[t]{.5\linewidth}
		\caption{}
		\centering
		%\includegraphics[width=\linewidth]{plotsCP/psi-Bias-n4-mfreq25.pdf}
	\end{subfigure}%
	\begin{subfigure}[t]{.5\linewidth}
		\caption{}
		\centering
		%\includegraphics[width=\linewidth]{plotsCP/psi-Bias-n4-mfreq40.pdf}
	\end{subfigure}
	\begin{subfigure}[b]{.5\linewidth}
		\caption{}
		\centering
		%\includegraphics[width=\linewidth]{plotsCP/psi-Bias-n4-mfreq50.pdf}
	\end{subfigure}%
	\begin{subfigure}[b]{.5\linewidth}
		\caption{}
		\centering
		%\includegraphics[width=\linewidth]{plotsCP/psi-Bias-n4-mfreq60.pdf}
	\end{subfigure}
	\begin{subfigure}[b]{.5\linewidth}
		\caption{}
		\centering
		%\includegraphics[width=\linewidth]{plotsCP/psi-Bias-n4-mfreq70.pdf}
	\end{subfigure}%
	\begin{subfigure}[b]{.5\linewidth}
		\caption{}
		\centering
		%\includegraphics[width=\linewidth]{plotsCP/psi-Bias-n5-mfreq20.pdf}
	\end{subfigure}
	\caption{Similar to Figure \ref{bias1} but for different lineage-frequency distributions.}
	\label{bias3}
\end{figure}


\begin{figure}[H]
	\centering
	\begin{subfigure}[t]{.5\linewidth}
		\caption{}
		\centering
		%\includegraphics[width=\linewidth]{plotsCP/psi-Bias-n5-mfreq25.pdf}
	\end{subfigure}%
	\begin{subfigure}[t]{.5\linewidth}
		\caption{}
		\centering
		%\includegraphics[width=\linewidth]{plotsCP/psi-Bias-n5-mfreq30.pdf}
	\end{subfigure}
	\begin{subfigure}[b]{.5\linewidth}
		\caption{}
		\centering
		%\includegraphics[width=\linewidth]{plotsCP/psi-Bias-n5-mfreq40.pdf}
	\end{subfigure}%
	\begin{subfigure}[b]{.5\linewidth}
		\caption{}
		\centering
		%\includegraphics[width=\linewidth]{plotsCP/psi-Bias-n5-mfreq50.pdf}
	\end{subfigure}
	\begin{subfigure}[b]{.5\linewidth}
		\caption{}
		\centering
		%\includegraphics[width=\linewidth]{plotsCP/psi-Bias-n5-mfreq60.pdf}
	\end{subfigure}%
	\begin{subfigure}[b]{.5\linewidth}
		\caption{}
		\centering
		%\includegraphics[width=\linewidth]{plotsCP/psi-Bias-n5-mfreq70.pdf}
	\end{subfigure}
	\caption{Similar to Figure \ref{bias1} but for different lineage-frequency distributions.}
	\label{bias4}
\end{figure}


\begin{figure}[H]
	\centering
	\begin{subfigure}[t]{.5\linewidth}
		\caption{}
		\centering
		%\includegraphics[width=\linewidth]{plotsCP/psi-Bias-n5-mfreq80.pdf}
	\end{subfigure}%
	\begin{subfigure}[t]{.5\linewidth}
		\caption{}
		\centering
		%\includegraphics[width=\linewidth]{plotsCP/psi-Bias-n7-mfreq35.pdf}
	\end{subfigure}
	\begin{subfigure}[b]{.5\linewidth}
		\caption{}
		\centering
		%\includegraphics[width=\linewidth]{plotsCP/psi-Bias-n7-mfreq70.pdf}
	\end{subfigure}%
	\begin{subfigure}[b]{.5\linewidth}
		\caption{}
		\centering
		%\includegraphics[width=\linewidth]{plotsCP/psi-Bias-n8-mfreq12.pdf}
	\end{subfigure}
	\begin{subfigure}[b]{.5\linewidth}
		\caption{}
		\centering
		%\includegraphics[width=\linewidth]{plotsCP/psi-Bias-n8-mfreq50.pdf}
	\end{subfigure}%
	\caption{Similar to Figure \ref{bias1} but for different lineage-frequency distributions.}
	\label{bias5}
\end{figure}


\begin{figure}[H]
	\centering
	\begin{subfigure}[t]{.5\linewidth}
		\caption{}
		\centering
		%\includegraphics[width=\linewidth]{plotsCP/psi-Bias-n10-mfreq10.pdf}
	\end{subfigure}%
	\begin{subfigure}[t]{.5\linewidth}
		\caption{}
		\centering
		%\includegraphics[width=\linewidth]{plotsCP/psi-Bias-n10-mfreq40.pdf}
	\end{subfigure}
	\begin{subfigure}[b]{.5\linewidth}
		\caption{}
		\centering
		%\includegraphics[width=\linewidth]{plotsCP/psi-Bias-n10-mfreq70.pdf}
	\end{subfigure}%
	\begin{subfigure}[b]{.5\linewidth}
		\caption{}
		\centering
		%\includegraphics[width=\linewidth]{plotsCP/psi-Bias-n10-mfreq91.pdf}
	\end{subfigure}
	\caption{Similar to Figure \ref{bias1} but for different lineage-frequency distributions.}
	\label{bias6}
\end{figure}

%%%%%%%%%%%%%%%%%%%%%%%%%%%%%%%%%%%%%%%%%%%%%%%%%%%%%%%%%%%%%%%%%%%%%%%%%%%%%%%%

\subsection{CV in \%}\label{bcv}


\begin{figure}[H]
	\centering
	\begin{subfigure}[t]{.5\linewidth}
		\caption{}
		\centering
		%\includegraphics[width=\linewidth]{plotsCP/psi-CV-n2-mfreq50.pdf}
	\end{subfigure}%
	\begin{subfigure}[t]{.5\linewidth}
		\caption{}
		\centering
		%\includegraphics[width=\linewidth]{plotsCP/psi-CV-n2-mfreq60.pdf}
	\end{subfigure}
	\begin{subfigure}[b]{.5\linewidth}
		\caption{}
		\centering
		%\includegraphics[width=\linewidth]{plotsCP/psi-CV-n2-mfreq70.pdf}
	\end{subfigure}%
	\begin{subfigure}[b]{.5\linewidth}
		\caption{}
		\centering
		%\includegraphics[width=\linewidth]{plotsCP/psi-CV-n2-mfreq80.pdf}
	\end{subfigure}
	\begin{subfigure}[b]{.5\linewidth}
		\caption{}
		\centering
		%\includegraphics[width=\linewidth]{plotsCP/psi-CV-n2-mfreq90.pdf}
	\end{subfigure}%
	\begin{subfigure}[b]{.5\linewidth}
		\caption{}
		\centering
		%\includegraphics[width=\linewidth]{plotsCP/psi-CV-n3-mfreq33.pdf}
	\end{subfigure}
	\caption{\textbf{Variance of MOI estimates}. Similar to Fig \ref{Figbias} but for the coefficient of variation in \%. The dotted lines are the respective predictions based on the Cramér-Rao lower bounds.}
	\label{CV1}
\end{figure}


\begin{figure}[H]
	\centering
	\begin{subfigure}[t]{.5\linewidth}
		\caption{}
		\centering
		%\includegraphics[width=\linewidth]{plotsCP/psi-CV-n3-mfreq45.pdf}
	\end{subfigure}%
	\begin{subfigure}[t]{.5\linewidth}
		\caption{}
		\centering
		%\includegraphics[width=\linewidth]{plotsCP/psi-CV-n3-mfreq50.pdf}
	\end{subfigure}
	\begin{subfigure}[b]{.5\linewidth}
		\caption{}
		\centering
		%\includegraphics[width=\linewidth]{plotsCP/psi-CV-n3-mfreq60.pdf}
	\end{subfigure}%
	\begin{subfigure}[b]{.5\linewidth}
		\caption{}
		\centering
		%\includegraphics[width=\linewidth]{plotsCP/psi-CV-n3-mfreq70.pdf}
	\end{subfigure}
	\begin{subfigure}[b]{.5\linewidth}
		\caption{}
		\centering
		%\includegraphics[width=\linewidth]{plotsCP/psi-CV-n3-mfreq80.pdf}
	\end{subfigure}%
	\begin{subfigure}[b]{.5\linewidth}
		\caption{}
		\centering
		%\includegraphics[width=\linewidth]{plotsCP/psi-CV-n3-mfreq90.pdf}
	\end{subfigure}
	\caption{Similar to Figure \ref{CV1} but for different lineage-frequency distributions.}
	\label{CV2}
\end{figure}


\begin{figure}[H]
	\centering
	\begin{subfigure}[t]{.5\linewidth}
		\caption{}
		\centering
		%\includegraphics[width=\linewidth]{plotsCP/psi-CV-n4-mfreq25.pdf}
	\end{subfigure}%
	\begin{subfigure}[t]{.5\linewidth}
		\caption{}
		\centering
		%\includegraphics[width=\linewidth]{plotsCP/psi-CV-n4-mfreq40.pdf}
	\end{subfigure}
	\begin{subfigure}[b]{.5\linewidth}
		\caption{}
		\centering
		%\includegraphics[width=\linewidth]{plotsCP/psi-CV-n4-mfreq50.pdf}
	\end{subfigure}%
	\begin{subfigure}[b]{.5\linewidth}
		\caption{}
		\centering
		%\includegraphics[width=\linewidth]{plotsCP/psi-CV-n4-mfreq60.pdf}
	\end{subfigure}
	\begin{subfigure}[b]{.5\linewidth}
		\caption{}
		\centering
		%\includegraphics[width=\linewidth]{plotsCP/psi-CV-n4-mfreq70.pdf}
	\end{subfigure}%
	\begin{subfigure}[b]{.5\linewidth}
		\caption{}
		\centering
		%\includegraphics[width=\linewidth]{plotsCP/psi-CV-n5-mfreq20.pdf}
	\end{subfigure}
	\caption{Similar to Figure \ref{CV1} but for different lineage-frequency distributions.}
	\label{CV3}
\end{figure}


\begin{figure}[H]
	\centering
	\begin{subfigure}[t]{.5\linewidth}
		\caption{}
		\centering
		%\includegraphics[width=\linewidth]{plotsCP/psi-CV-n5-mfreq25.pdf}
	\end{subfigure}%
	\begin{subfigure}[t]{.5\linewidth}
		\caption{}
		\centering
		%\includegraphics[width=\linewidth]{plotsCP/psi-CV-n5-mfreq30.pdf}
	\end{subfigure}
	\begin{subfigure}[b]{.5\linewidth}
		\caption{}
		\centering
		%\includegraphics[width=\linewidth]{plotsCP/psi-CV-n5-mfreq40.pdf}
	\end{subfigure}%
	\begin{subfigure}[b]{.5\linewidth}
		\caption{}
		\centering
		%\includegraphics[width=\linewidth]{plotsCP/psi-CV-n5-mfreq50.pdf}
	\end{subfigure}
	\begin{subfigure}[b]{.5\linewidth}
		\caption{}
		\centering
		%\includegraphics[width=\linewidth]{plotsCP/psi-CV-n5-mfreq60.pdf}
	\end{subfigure}%
	\begin{subfigure}[b]{.5\linewidth}
		\caption{}
		\centering
		%\includegraphics[width=\linewidth]{plotsCP/psi-CV-n5-mfreq70.pdf}
	\end{subfigure}
	\caption{Similar to Figure \ref{CV1} but for different lineage-frequency distributions.}
	\label{CV4}
\end{figure}


\begin{figure}[H]
	\centering
	\begin{subfigure}[t]{.5\linewidth}
		\caption{}
		\centering
		%\includegraphics[width=\linewidth]{plotsCP/psi-CV-n5-mfreq80.pdf}
	\end{subfigure}%
	\begin{subfigure}[t]{.5\linewidth}
		\caption{}
		\centering
		%\includegraphics[width=\linewidth]{plotsCP/psi-CV-n7-mfreq35.pdf}
	\end{subfigure}
	\begin{subfigure}[b]{.5\linewidth}
		\caption{}
		\centering
		%\includegraphics[width=\linewidth]{plotsCP/psi-CV-n7-mfreq70.pdf}
	\end{subfigure}%
	\begin{subfigure}[b]{.5\linewidth}
		\caption{}
		\centering
		%\includegraphics[width=\linewidth]{plotsCP/psi-CV-n8-mfreq12.pdf}
	\end{subfigure}
	\begin{subfigure}[b]{.5\linewidth}
		\caption{}
		\centering
		%\includegraphics[width=\linewidth]{plotsCP/psi-CV-n8-mfreq50.pdf}
	\end{subfigure}%
	\caption{Similar to Figure \ref{CV1} but for different lineage-frequency distributions.}
	\label{CV5}
\end{figure}


\begin{figure}[H]
	\centering
	\begin{subfigure}[t]{.5\linewidth}
		\caption{}
		\centering
		%\includegraphics[width=\linewidth]{plotsCP/psi-CV-n10-mfreq10.pdf}
	\end{subfigure}%
	\begin{subfigure}[t]{.5\linewidth}
		\caption{}
		\centering
		%\includegraphics[width=\linewidth]{plotsCP/psi-CV-n10-mfreq40.pdf}
	\end{subfigure}
	\begin{subfigure}[b]{.5\linewidth}
		\caption{}
		\centering
		%\includegraphics[width=\linewidth]{plotsCP/psi-CV-n10-mfreq70.pdf}
	\end{subfigure}%
	\begin{subfigure}[b]{.5\linewidth}
		\caption{}
		\centering
		%\includegraphics[width=\linewidth]{plotsCP/psi-CV-n10-mfreq91.pdf}
	\end{subfigure}
	\caption{Similar to Figure \ref{CV1} but for different lineage-frequency distributions.}
	\label{CV6}
\end{figure}


%%%%%%%%%%%%%%%%%%%%%%%%%%%%%%%%%%%%%%%%%%%%%%%%%%%%%%%%%%%%%%%%%%%%%%%%%%%%%%%%
%%%%%%%%%%%%%%%%%%%%%%%%%%%%%%%%%%%%%%%%%%%%%%%%%%%%%%%%%%%%%%%%%%%%%%%%%%%%%%%%
%%%%%%%%%%%%%%%%%%%%%%%%%%%%%%%%%%%%%%%%%%%%%%%%%%%%%%%%%%%%%%%%%%%%%%%%%%%%%%%%


\section{Heuristically adjusted estimates of the average MOI}\label{h}

\subsection{Relative bias in \%}\label{hbias}

\begin{figure}[H]
	\centering
	\begin{subfigure}[t]{.5\linewidth}
		\caption{}
		\centering
		%\includegraphics[width=\linewidth]{plotsHCP/bias/psi-n2-mfreq50-N40.pdf}
	\end{subfigure}%
	\begin{subfigure}[t]{.5\linewidth}
		\caption{}
		\centering
		%\includegraphics[width=\linewidth]{plotsHCP/bias/psi-n2-mfreq90-N40.pdf}
	\end{subfigure}
	\begin{subfigure}[b]{.5\linewidth}
		\caption{}
		\centering
		%\includegraphics[width=\linewidth]{plotsHCP/bias/psi-n2-mfreq50-N70.pdf}
	\end{subfigure}%
	\begin{subfigure}[b]{.5\linewidth}
		\caption{}
		\centering
		%\includegraphics[width=\linewidth]{plotsHCP/bias/psi-n2-mfreq90-N70.pdf}
	\end{subfigure}
	\begin{subfigure}[b]{.5\linewidth}
		\caption{}
		\centering
		%\includegraphics[width=\linewidth]{plotsHCP/bias/psi-n2-mfreq50-N100.pdf}
	\end{subfigure}%
	\begin{subfigure}[b]{.5\linewidth}
		\caption{}
		\centering
		%\includegraphics[width=\linewidth]{plotsHCP/bias/psi-n2-mfreq90-N100.pdf}
	\end{subfigure}
	\caption{\textbf{Bias of heuristically adjusted MOI estimators}. Shown is the relative bias in \% of the heuristically adjusted estimators (HBCMLE1 - $\hpsi^{(hbc1)}$, HBCMLE2 - $\hpsi^{(hbc2)}$, HBCMLE3 - $\hpsi^{(hbc3)}$) along with the relative bias in \% of the MLE $\hpsi$ and BCMLE $\hpsibc$ as a function of the true parameter $\psi$ based on simulated data created by the conditional Poisson model. Each panel assumes a different lineage-frequency distribution $\pp$ shown at the top of each panel. Colors correspond to different estimators. The relative bias in each panel is derived from $S = 100, 000$ randomly generated datasets of sample size $40$. }
	\label{b1}
\end{figure}


\begin{figure}[H]
	\centering
	\begin{subfigure}[t]{.5\linewidth}
		\caption{}
		\centering
		%\includegraphics[width=\linewidth]{plotsHCP/bias/psi-n4-mfreq25-N40.pdf}
	\end{subfigure}%
	\begin{subfigure}[t]{.5\linewidth}
		\caption{}
		\centering
		%\includegraphics[width=\linewidth]{plotsHCP/bias/psi-n5-mfreq80-N40.pdf}
	\end{subfigure}
	\begin{subfigure}[b]{.5\linewidth}
		\caption{}
		\centering
		%\includegraphics[width=\linewidth]{plotsHCP/bias/psi-n4-mfreq25-N70.pdf}
	\end{subfigure}%
	\begin{subfigure}[b]{.5\linewidth}
		\caption{}
		\centering
		%\includegraphics[width=\linewidth]{plotsHCP/bias/psi-n5-mfreq80-N70.pdf}
	\end{subfigure}
	\begin{subfigure}[b]{.5\linewidth}
		\caption{}
		\centering
		%\includegraphics[width=\linewidth]{plotsHCP/bias/psi-n4-mfreq25-N100.pdf}
	\end{subfigure}%
	\begin{subfigure}[b]{.5\linewidth}
		\caption{}
		\centering
		%\includegraphics[width=\linewidth]{plotsHCP/bias/psi-n5-mfreq80-N100.pdf}
	\end{subfigure}
	\caption{Similar to Figure \ref{b1} but for different lineage-frequency distributions.  }
\end{figure}


\begin{figure}[H]
	\centering
	\begin{subfigure}[t]{.5\linewidth}
		\caption{}
		\centering
		%\includegraphics[width=\linewidth]{plotsHCP/bias/psi-n10-mfreq10-N40.pdf}
	\end{subfigure}%
	\begin{subfigure}[t]{.5\linewidth}
		\caption{}
		\centering
		%\includegraphics[width=\linewidth]{plotsHCP/bias/psi-n10-mfreq91-N40.pdf}
	\end{subfigure}
	\begin{subfigure}[b]{.5\linewidth}
		\caption{}
		\centering
		%\includegraphics[width=\linewidth]{plotsHCP/bias/psi-n10-mfreq10-N70.pdf}
	\end{subfigure}%
	\begin{subfigure}[b]{.5\linewidth}
		\caption{}
		\centering
		%\includegraphics[width=\linewidth]{plotsHCP/bias/psi-n10-mfreq91-N70.pdf}
	\end{subfigure}
	\begin{subfigure}[b]{.5\linewidth}
		\caption{}
		\centering
		%\includegraphics[width=\linewidth]{plotsHCP/bias/psi-n10-mfreq10-N100.pdf}
	\end{subfigure}%
	\begin{subfigure}[b]{.5\linewidth}
		\caption{}
		\centering
		%\includegraphics[width=\linewidth]{plotsHCP/bias/psi-n10-mfreq91-N100.pdf}
	\end{subfigure}
	\caption{Similar to Figure \ref{b1} but for different lineage-frequency distributions.  }
\end{figure}


\begin{figure}[H]
	\centering
	\begin{subfigure}[t]{.5\linewidth}
		\caption{}
		\centering
		%\includegraphics[width=\linewidth]{plotsHCP/bias/psi-n2-mfreq70-N40.pdf}
	\end{subfigure}%
	\begin{subfigure}[t]{.5\linewidth}
		\caption{}
		\centering
		%\includegraphics[width=\linewidth]{plotsHCP/bias/psi-n3-mfreq60-N40.pdf}
	\end{subfigure}
	\begin{subfigure}[b]{.5\linewidth}
		\caption{}
		\centering
		%\includegraphics[width=\linewidth]{plotsHCP/bias/psi-n2-mfreq70-N70.pdf}
	\end{subfigure}%
	\begin{subfigure}[b]{.5\linewidth}
		\caption{}
		\centering
		%\includegraphics[width=\linewidth]{plotsHCP/bias/psi-n3-mfreq60-N70.pdf}
	\end{subfigure}
	\begin{subfigure}[b]{.5\linewidth}
		\caption{}
		\centering
		%\includegraphics[width=\linewidth]{plotsHCP/bias/psi-n2-mfreq70-N100.pdf}
	\end{subfigure}%
	\begin{subfigure}[b]{.5\linewidth}
		\caption{}
		\centering
		%\includegraphics[width=\linewidth]{plotsHCP/bias/psi-n3-mfreq60-N100.pdf}
	\end{subfigure}
	\caption{Similar to Figure \ref{b1} but for different lineage-frequency distributions.  }
\end{figure}


\begin{figure}[H]
	\centering
	\begin{subfigure}[t]{.5\linewidth}
		\caption{}
		\centering
		%\includegraphics[width=\linewidth]{plotsHCP/bias/psi-n4-mfreq40-N40.pdf}
	\end{subfigure}%
	\begin{subfigure}[t]{.5\linewidth}
		\caption{}
		\centering
		%\includegraphics[width=\linewidth]{plotsHCP/bias/psi-n4-mfreq70-N40.pdf}
	\end{subfigure}
	\begin{subfigure}[b]{.5\linewidth}
		\caption{}
		\centering
		%\includegraphics[width=\linewidth]{plotsHCP/bias/psi-n4-mfreq40-N70.pdf}
	\end{subfigure}%
	\begin{subfigure}[b]{.5\linewidth}
		\caption{}
		\centering
		%\includegraphics[width=\linewidth]{plotsHCP/bias/psi-n4-mfreq70-N70.pdf}
	\end{subfigure}
	\begin{subfigure}[b]{.5\linewidth}
		\caption{}
		\centering
		%\includegraphics[width=\linewidth]{plotsHCP/bias/psi-n4-mfreq40-N100.pdf}
	\end{subfigure}%
	\begin{subfigure}[b]{.5\linewidth}
		\caption{}
		\centering
		%\includegraphics[width=\linewidth]{plotsHCP/bias/psi-n4-mfreq70-N100.pdf}
	\end{subfigure}
	\caption{Similar to Figure \ref{b1} but for different lineage-frequency distributions.  }
\end{figure}


\begin{figure}[H]
	\centering
	\begin{subfigure}[t]{.5\linewidth}
		\caption{}
		\centering
		%\includegraphics[width=\linewidth]{plotsHCP/bias/psi-n7-mfreq70-N40.pdf}
	\end{subfigure}%
	\begin{subfigure}[t]{.5\linewidth}
		\caption{}
		\centering
		%\includegraphics[width=\linewidth]{plotsHCP/bias/psi-n8-mfreq50-N40.pdf}
	\end{subfigure}
	\begin{subfigure}[b]{.5\linewidth}
		\caption{}
		\centering
		%\includegraphics[width=\linewidth]{plotsHCP/bias/psi-n7-mfreq70-N70.pdf}
	\end{subfigure}%
	\begin{subfigure}[b]{.5\linewidth}
		\caption{}
		\centering
		%\includegraphics[width=\linewidth]{plotsHCP/bias/psi-n8-mfreq50-N70.pdf}
	\end{subfigure}
	\begin{subfigure}[b]{.5\linewidth}
		\caption{}
		\centering
		%\includegraphics[width=\linewidth]{plotsHCP/bias/psi-n7-mfreq70-N100.pdf}
	\end{subfigure}%
	\begin{subfigure}[b]{.5\linewidth}
		\caption{}
		\centering
		%\includegraphics[width=\linewidth]{plotsHCP/bias/psi-n8-mfreq50-N100.pdf}
	\end{subfigure}
	\caption{Similar to Figure \ref{b1} but for different lineage-frequency distributions.  }
\end{figure}


%%%%%%%%%%%%%%%%%%%%%%%%%%%%%%%%%%%%%%%%%%%%%%%%%%%%%%%%%%%%%%%%%%%%%%%%%%%%%%%%%%%%%%%%%%%%%%%%%%
%%%%%%%%%%%%%%%%%%%%%%%%%%%%%%%%%%%%%%%%%%%%%%%%%%%%%%%%%%%%%%%%%%%%%%%%%%%%%%%%%%%%%%%%%%%%%%%%%%
%%%%%%%%%%%%%%%%%%%%%%%%%%%%%%%%%%%%%%%%%%%%%%%%%%%%%%%%%%%%%%%%%%%%%%%%%%%%%%%%%%%%%%%%%%%%%%%%%%


\subsection{CV in \%}\label{hcv}


\begin{figure}[H]
	\centering
	\begin{subfigure}[t]{.5\linewidth}
		\caption{}
		\centering
		%\includegraphics[width=\linewidth]{plotsHCP/cv/psi-cv-n2-mfreq50-N40.pdf}
	\end{subfigure}%
	\begin{subfigure}[t]{.5\linewidth}
		\caption{}
		\centering
		%\includegraphics[width=\linewidth]{plotsHCP/cv/psi-cv-n2-mfreq90-N40.pdf}
	\end{subfigure}
	\begin{subfigure}[b]{.5\linewidth}
		\caption{}
		\centering
		%\includegraphics[width=\linewidth]{plotsHCP/cv/psi-cv-n2-mfreq50-N70.pdf}
	\end{subfigure}%
	\begin{subfigure}[b]{.5\linewidth}
		\caption{}
		\centering
		%\includegraphics[width=\linewidth]{plotsHCP/cv/psi-cv-n2-mfreq90-N70.pdf}
	\end{subfigure}
	\begin{subfigure}[b]{.5\linewidth}
		\caption{}
		\centering
		%\includegraphics[width=\linewidth]{plotsHCP/cv/psi-cv-n2-mfreq50-N100.pdf}
	\end{subfigure}%
	\begin{subfigure}[b]{.5\linewidth}
		\caption{}
		\centering
		%\includegraphics[width=\linewidth]{plotsHCP/cv/psi-cv-n2-mfreq90-N100.pdf}
	\end{subfigure}
	\caption{\textbf{Variance of heuristically adjusted MOI estimators.} Similar to Fig \ref{Figbiasq} but for the coefficient of variation in \%. The dotted lines are the respective predictions based on the Cramér-Rao lower bounds.}
	\label{c1}
\end{figure}


\begin{figure}[H]
	\centering
	\begin{subfigure}[t]{.5\linewidth}
		\caption{}
		\centering
		%\includegraphics[width=\linewidth]{plotsHCP/cv/psi-cv-n4-mfreq25-N40.pdf}
	\end{subfigure}%
	\begin{subfigure}[t]{.5\linewidth}
		\caption{}
		\centering
		%\includegraphics[width=\linewidth]{plotsHCP/cv/psi-cv-n5-mfreq80-N40.pdf}
	\end{subfigure}
	\begin{subfigure}[b]{.5\linewidth}
		\caption{}
		\centering
		%\includegraphics[width=\linewidth]{plotsHCP/cv/psi-cv-n4-mfreq25-N70.pdf}
	\end{subfigure}%
	\begin{subfigure}[b]{.5\linewidth}
		\caption{}
		\centering
		%\includegraphics[width=\linewidth]{plotsHCP/cv/psi-cv-n5-mfreq80-N70.pdf}
	\end{subfigure}
	\begin{subfigure}[b]{.5\linewidth}
		\caption{}
		\centering
		%\includegraphics[width=\linewidth]{plotsHCP/cv/psi-cv-n4-mfreq25-N100.pdf}
	\end{subfigure}%
	\begin{subfigure}[b]{.5\linewidth}
		\caption{}
		\centering
		%\includegraphics[width=\linewidth]{plotsHCP/cv/psi-cv-n5-mfreq80-N100.pdf}
	\end{subfigure}
	\caption{Similar to Figure \ref{c1} but for different lineage-frequency distributions.  }
\end{figure}


\begin{figure}[H]
	\centering
	\begin{subfigure}[t]{.5\linewidth}
		\caption{}
		\centering
		%\includegraphics[width=\linewidth]{plotsHCP/cv/psi-cv-n10-mfreq10-N40.pdf}
	\end{subfigure}%
	\begin{subfigure}[t]{.5\linewidth}
		\caption{}
		\centering
		%\includegraphics[width=\linewidth]{plotsHCP/cv/psi-cv-n10-mfreq91-N40.pdf}
	\end{subfigure}
	\begin{subfigure}[b]{.5\linewidth}
		\caption{}
		\centering
		%\includegraphics[width=\linewidth]{plotsHCP/cv/psi-cv-n10-mfreq10-N70.pdf}
	\end{subfigure}%
	\begin{subfigure}[b]{.5\linewidth}
		\caption{}
		\centering
		%\includegraphics[width=\linewidth]{plotsHCP/cv/psi-cv-n10-mfreq91-N70.pdf}
	\end{subfigure}
	\begin{subfigure}[b]{.5\linewidth}
		\caption{}
		\centering
		%\includegraphics[width=\linewidth]{plotsHCP/cv/psi-cv-n10-mfreq10-N100.pdf}
	\end{subfigure}%
	\begin{subfigure}[b]{.5\linewidth}
		\caption{}
		\centering
		%\includegraphics[width=\linewidth]{plotsHCP/cv/psi-cv-n10-mfreq91-N100.pdf}
	\end{subfigure}
	\caption{Similar to Figure \ref{c1} but for different lineage-frequency distributions.  }
\end{figure}


\begin{figure}[H]
	\centering
	\begin{subfigure}[t]{.5\linewidth}
		\caption{}
		\centering
		%\includegraphics[width=\linewidth]{plotsHCP/cv/psi-cv-n2-mfreq70-N40.pdf}
	\end{subfigure}%
	\begin{subfigure}[t]{.5\linewidth}
		\caption{}
		\centering
		%\includegraphics[width=\linewidth]{plotsHCP/cv/psi-cv-n3-mfreq60-N40.pdf}
	\end{subfigure}
	\begin{subfigure}[b]{.5\linewidth}
		\caption{}
		\centering
		%\includegraphics[width=\linewidth]{plotsHCP/cv/psi-cv-n2-mfreq70-N70.pdf}
	\end{subfigure}%
	\begin{subfigure}[b]{.5\linewidth}
		\caption{}
		\centering
		%\includegraphics[width=\linewidth]{plotsHCP/cv/psi-cv-n3-mfreq60-N70.pdf}
	\end{subfigure}
	\begin{subfigure}[b]{.5\linewidth}
		\caption{}
		\centering
		%\includegraphics[width=\linewidth]{plotsHCP/cv/psi-cv-n2-mfreq70-N100.pdf}
	\end{subfigure}%
	\begin{subfigure}[b]{.5\linewidth}
		\caption{}
		\centering
		%\includegraphics[width=\linewidth]{plotsHCP/cv/psi-cv-n3-mfreq60-N100.pdf}
	\end{subfigure}
	\caption{Similar to Figure \ref{c1} but for different lineage-frequency distributions.  }
\end{figure}


\begin{figure}[H]
	\centering
	\begin{subfigure}[t]{.5\linewidth}
		\caption{}
		\centering
		%\includegraphics[width=\linewidth]{plotsHCP/cv/psi-cv-n4-mfreq40-N40.pdf}
	\end{subfigure}%
	\begin{subfigure}[t]{.5\linewidth}
		\caption{}
		\centering
		%\includegraphics[width=\linewidth]{plotsHCP/cv/psi-cv-n4-mfreq70-N40.pdf}
	\end{subfigure}
	\begin{subfigure}[b]{.5\linewidth}
		\caption{}
		\centering
		%\includegraphics[width=\linewidth]{plotsHCP/cv/psi-cv-n4-mfreq40-N70.pdf}
	\end{subfigure}%
	\begin{subfigure}[b]{.5\linewidth}
		\caption{}
		\centering
		%\includegraphics[width=\linewidth]{plotsHCP/cv/psi-cv-n4-mfreq70-N70.pdf}
	\end{subfigure}
	\begin{subfigure}[b]{.5\linewidth}
		\caption{}
		\centering
		%\includegraphics[width=\linewidth]{plotsHCP/cv/psi-cv-n4-mfreq40-N100.pdf}
	\end{subfigure}%
	\begin{subfigure}[b]{.5\linewidth}
		\caption{}
		\centering
		%\includegraphics[width=\linewidth]{plotsHCP/cv/psi-cv-n4-mfreq70-N100.pdf}
	\end{subfigure}
	\caption{Similar to Figure \ref{c1} but for different lineage-frequency distributions.  }
\end{figure}


\begin{figure}[H]
	\centering
	\begin{subfigure}[t]{.5\linewidth}
		\caption{}
		\centering
		%\includegraphics[width=\linewidth]{plotsHCP/cv/psi-cv-n7-mfreq70-N40.pdf}
	\end{subfigure}%
	\begin{subfigure}[t]{.5\linewidth}
		\caption{}
		\centering
		%\includegraphics[width=\linewidth]{plotsHCP/cv/psi-cv-n8-mfreq50-N40.pdf}
	\end{subfigure}
	\begin{subfigure}[b]{.5\linewidth}
		\caption{}
		\centering
		%\includegraphics[width=\linewidth]{plotsHCP/cv/psi-cv-n7-mfreq70-N70.pdf}
	\end{subfigure}%
	\begin{subfigure}[b]{.5\linewidth}
		\caption{}
		\centering
		%\includegraphics[width=\linewidth]{plotsHCP/cv/psi-cv-n8-mfreq50-N70.pdf}
	\end{subfigure}
	\begin{subfigure}[b]{.5\linewidth}
		\caption{}
		\centering
		%\includegraphics[width=\linewidth]{plotsHCP/cv/psi-cv-n7-mfreq70-N100.pdf}
	\end{subfigure}%
	\begin{subfigure}[b]{.5\linewidth}
		\caption{}
		\centering
		%\includegraphics[width=\linewidth]{plotsHCP/cv/psi-cv-n8-mfreq50-N100.pdf}
	\end{subfigure}
	\caption{Similar to Figure \ref{c1} but for different lineage-frequency distributions.  }
\end{figure}


%%%%%%%%%%%%%%%%%%%%%%%%%%%%%%%%%%%%%%%%%%%%%%%%%%%%%%%%%%%%%%%%%%%%%%%%%%%%%%%%
%%%%%%%%%%%%%%%%%%%%%%%%%%%%%%%%%%%%%%%%%%%%%%%%%%%%%%%%%%%%%%%%%%%%%%%%%%%%%%%%
%%%%%%%%%%%%%%%%%%%%%%%%%%%%%%%%%%%%%%%%%%%%%%%%%%%%%%%%%%%%%%%%%%%%%%%%%%%%%%%%

\section{Probability of regular data}\label{pregfigs}


\begin{figure}[H]
	\centering
	\begin{subfigure}[t]{.5\linewidth}
		\caption{}
		\centering
		%\includegraphics[width=\linewidth]{q/reg-n2-mfreq50.pdf}
	\end{subfigure}%
	\begin{subfigure}[t]{.5\linewidth}
		\caption{}
		\centering
		%\includegraphics[width=\linewidth]{q/reg-n2-mfreq70.pdf}
	\end{subfigure}
	\begin{subfigure}[b]{.5\linewidth}
		\caption{}
		\centering
		%\includegraphics[width=\linewidth]{q/reg-n2-mfreq90.pdf}
	\end{subfigure}%
	\begin{subfigure}[b]{.5\linewidth}
		\caption{}
		\centering
		%\includegraphics[width=\linewidth]{q/reg-n3-mfreq60.pdf}
	\end{subfigure}
	\begin{subfigure}[b]{.5\linewidth}
		\caption{}
		\centering
		%\includegraphics[width=\linewidth]{q/reg-n4-mfreq25.pdf}
	\end{subfigure}%
	\begin{subfigure}[b]{.5\linewidth}
		\caption{}
		\centering
		%\includegraphics[width=\linewidth]{q/reg-n4-mfreq40.pdf}
	\end{subfigure}
	\caption{\textbf{Probability of regular data}. The figure illustrates the probability of regular data $1-q$ as a function of the true parameter $\lambda$. The solid lines are the respective $1-q$ at the true parameter $\ttheta = (\lambda, \pp)$. The figure also shows the empirical mean of $1-\hqbc$ the probability of regular data evaluated at the BCMLE (dotted lines) and the empirical mean of $1 -\hq$, the probability of regular data evaluated at the MLE (dashed lines) from $S =10, 000$ generated datasets created by the conditional Poisson model. Each panel assumes a different lineage-frequency distribution $\pp$ shown at the top of each panel. Each colored line corresponds to a different sample size.}
	\label{q1}
\end{figure}


\begin{figure}[H]
	\centering
	\begin{subfigure}[t]{.5\linewidth}
		\caption{}
		\centering
		%\includegraphics[width=\linewidth]{q/reg-n4-mfreq70.pdf}
	\end{subfigure}%
	\begin{subfigure}[t]{.5\linewidth}
		\caption{}
		\centering
		%\includegraphics[width=\linewidth]{q/reg-n5-mfreq80.pdf}
	\end{subfigure}
	\begin{subfigure}[b]{.5\linewidth}
		\caption{}
		\centering
		%\includegraphics[width=\linewidth]{q/reg-n7-mfreq70.pdf}
	\end{subfigure}%
	\begin{subfigure}[b]{.5\linewidth}
		\caption{}
		\centering
		%\includegraphics[width=\linewidth]{q/reg-n8-mfreq50.pdf}
	\end{subfigure}
	\begin{subfigure}[b]{.5\linewidth}
		\caption{}
		\centering
		%\includegraphics[width=\linewidth]{q/reg-n10-mfreq10.pdf}
	\end{subfigure}%
		\begin{subfigure}[b]{.5\linewidth}
		\caption{}
		\centering
		%\includegraphics[width=\linewidth]{q/reg-n10-mfreq91.pdf}
	\end{subfigure}
	\caption{Similar to Figure \ref{q1} but for different lineage-frequency distributions.}
	\label{q2}
\end{figure}

%%%%%%%%%%%%%%%%%%%%%%%%%%%%%%%%%%%%%%%%%%%%%%%%%%%%%%%%%%%%%%%%%%%%%%%%%%%%%%%%
%%%%%%%%%%%%%%%%%%%%%%%%%%%%%%%%%%%%%%%%%%%%%%%%%%%%%%%%%%%%%%%%%%%%%%%%%%%%%%%%
%%%%%%%%%%%%%%%%%%%%%%%%%%%%%%%%%%%%%%%%%%%%%%%%%%%%%%%%%%%%%%%%%%%%%%%%%%%%%%%%

\section{The BCMLE of lineage frequencies}\label{lf}

\subsection{Relative bias in \%}\label{lfbias}

\begin{figure}[H]
	\centering
	\begin{subfigure}[b]{.5\linewidth}
		\caption{}
		\centering
		%\includegraphics[width=\linewidth]{plotslf/lf-Bias-n2-mfreq50.pdf}
	\end{subfigure}%
	\begin{subfigure}[b]{.5\linewidth}
		\caption{}
		\centering
		%\includegraphics[width=\linewidth]{plotslf/lf-Bias-n3-mfreq33.pdf}
	\end{subfigure}
	\begin{subfigure}[b]{.5\linewidth}
		\caption{}
		\centering
		%\includegraphics[width=\linewidth]{plotslf/lf-Bias-n2-mfreq60.pdf}
	\end{subfigure}%
	\begin{subfigure}[b]{.5\linewidth}
		\caption{}
		\centering
		%\includegraphics[width=\linewidth]{plotslf/lf-Bias-n2-mfreq70.pdf}
	\end{subfigure}
	\begin{subfigure}[b]{.5\linewidth}
		\caption{}
		\centering
		%\includegraphics[width=\linewidth]{plotslf/lf-Bias-n2-mfreq80.pdf}
	\end{subfigure}%
	\begin{subfigure}[b]{.5\linewidth}
		\caption{}
		\centering
		%\includegraphics[width=\linewidth]{plotslf/lf-Bias-n2-mfreq90.pdf}
	\end{subfigure}
	\caption{\textbf{Bias of lineage-frequency estimates}. The figure shows the relative bias in $\%$ of the BCMLE (plots on the right in each panel) and the MLE (plots on the left in each panel) of lineage frequencies $\pp$ as a function of the true parameter $\psi$ based on simulated data created by the conditional Poisson model. Each panel assumes a different lineage-frequency distribution $\pp$ shown at the top of each panel. In panel \textbf{A}, the relative bias in \% of only one lineage frequency is illustrated, because all lineage frequencies are equal and their relative bias is almost identical. Different rows in panel \textbf{B} correspond to different lineage frequencies. Each colored line corresponds to a different sample size $N$.}
	\label{lf1}
\end{figure}

\begin{figure}[H]
	\centering
	\begin{subfigure}[t]{.5\linewidth}
		\caption{}
		\centering
		%\includegraphics[width=\linewidth]{plotslf/lf-Bias-n5-mfreq25.pdf}
	\end{subfigure}%
	\begin{subfigure}[t]{.5\linewidth}
		\caption{}
		\centering
		%\includegraphics[width=\linewidth]{plotslf/lf-Bias-n5-mfreq30.pdf}
	\end{subfigure}
	\begin{subfigure}[b]{.5\linewidth}
		\caption{}
		\centering
		%\includegraphics[width=\linewidth]{plotslf/lf-Bias-n5-mfreq40.pdf}
	\end{subfigure}%
	\begin{subfigure}[b]{.5\linewidth}
		\caption{}
		\centering
		%\includegraphics[width=\linewidth]{plotslf/lf-Bias-n5-mfreq50.pdf}
	\end{subfigure}
	\begin{subfigure}[b]{.5\linewidth}
		\caption{}
		\centering
		%\includegraphics[width=\linewidth]{plotslf/lf-Bias-n4-mfreq60.pdf}
	\end{subfigure}%
	\begin{subfigure}[b]{.5\linewidth}
		\caption{}
		\centering
		%\includegraphics[width=\linewidth]{plotslf/lf-Bias-n5-mfreq70.pdf}
	\end{subfigure}
	\caption{Similar to Figure \ref{lf1} but for different lineage-frequency distributions.}
	\label{lf4}
\end{figure}


\begin{figure}[H]
	\centering
	\begin{subfigure}[b]{.5\linewidth}
		\caption{}
		\centering
		%\includegraphics[width=\linewidth]{plotslf/lf-Bias-n3-mfreq45.pdf}
	\end{subfigure}%
	\begin{subfigure}[b]{.5\linewidth}
		\caption{}
		\centering
		%\includegraphics[width=\linewidth]{plotslf/lf-Bias-n7-mfreq70.pdf}
	\end{subfigure}
	\begin{subfigure}[b]{.5\linewidth}
		\caption{}
		\centering
		%\includegraphics[width=\linewidth]{plotslf/lf-Bias-n3-mfreq50.pdf}
	\end{subfigure}%
	\begin{subfigure}[b]{.5\linewidth}
		\caption{}
		\centering
		%\includegraphics[width=\linewidth]{plotslf/lf-Bias-n8-mfreq50.pdf}
	\end{subfigure}
	\begin{subfigure}[b]{.5\linewidth}
		\caption{}
		\centering
		%\includegraphics[width=\linewidth]{plotslf/lf-Bias-n3-mfreq60.pdf}
	\end{subfigure}%
	\begin{subfigure}[b]{.5\linewidth}
		\caption{}
		\centering
		%\includegraphics[width=\linewidth]{plotslf/lf-Bias-n3-mfreq70.pdf}
	\end{subfigure}
	\caption{Similar to Figure \ref{lf1} but for different lineage-frequency distributions.}
	\label{lf2}
\end{figure}


\begin{figure}[H]
	\centering
		\begin{subfigure}[b]{.5\linewidth}
		\caption{}
		\centering
		%\includegraphics[width=\linewidth]{plotslf/lf-Bias-n4-mfreq25.pdf}
	\end{subfigure}%
	\begin{subfigure}[b]{.5\linewidth}
		\caption{}
		\centering
		%\includegraphics[width=\linewidth]{plotslf/lf-Bias-n5-mfreq20.pdf}
	\end{subfigure}
	\begin{subfigure}[b]{.5\linewidth}
		\caption{}
		\centering
		%\includegraphics[width=\linewidth]{plotslf/lf-Bias-n4-mfreq50.pdf}
	\end{subfigure}%
		\begin{subfigure}[b]{.5\linewidth}
		\caption{}
		\centering
		%\includegraphics[width=\linewidth]{plotslf/lf-Bias-n5-mfreq60.pdf}
	\end{subfigure}
	\begin{subfigure}[b]{.5\linewidth}
		\caption{}
		\centering
		%\includegraphics[width=\linewidth]{plotslf/lf-Bias-n4-mfreq70.pdf}
	\end{subfigure}%
	\begin{subfigure}[b]{.5\linewidth}
		\caption{}
		\centering
		%\includegraphics[width=\linewidth]{plotslf/lf-Bias-n10-mfreq70.pdf}
	\end{subfigure}
	\caption{Similar to Figure \ref{lf1} but for different lineage-frequency distributions.}
	\label{lf3}
\end{figure}


\begin{figure}[H]
	\centering
	\begin{subfigure}[b]{.5\linewidth}
		\caption{}
		\centering
		%\includegraphics[width=\linewidth]{plotslf/lf-Bias-n8-mfreq12.pdf}
	\end{subfigure}%
	\begin{subfigure}[b]{.5\linewidth}
		\caption{}
		\centering
		%\includegraphics[width=\linewidth]{plotslf/lf-Bias-n10-mfreq10.pdf}
	\end{subfigure}
	\begin{subfigure}[b]{.5\linewidth}
		\caption{}
		\centering
		%\includegraphics[width=\linewidth]{plotslf/lf-Bias-n7-mfreq35.pdf}
	\end{subfigure}%
	\begin{subfigure}[b]{.5\linewidth}
		\caption{}
		\centering
		%\includegraphics[width=\linewidth]{plotslf/lf-Bias-n3-mfreq80.pdf}
	\end{subfigure}
	\begin{subfigure}[b]{.5\linewidth}
		\caption{}
		\centering
		%\includegraphics[width=\linewidth]{plotslf/lf-Bias-n5-mfreq80.pdf}
	\end{subfigure}%
	\begin{subfigure}[b]{.5\linewidth}
		\caption{}
		\centering
		%\includegraphics[width=\linewidth]{plotslf/lf-Bias-n10-mfreq91.pdf}
	\end{subfigure}
	\caption{Similar to Figure \ref{lf1} but for different lineage-frequency distributions.}
	\label{lf5}
\end{figure}


%%%%%%%%%%%%%%%%%%%%%%%%%%%%%%%%%%%%%%%%%%%%%%%%%%%%%%%%%%%%%%%%%%%%%%%%%%%%%%%%

\subsection{CV in \%}\label{lfcv}

\begin{figure}[H]
	\centering
	\begin{subfigure}[b]{.5\linewidth}
		\caption{}
		\centering
		%\includegraphics[width=\linewidth]{plotslf/lf-CV-n2-mfreq50.pdf}
	\end{subfigure}%
	\begin{subfigure}[b]{.5\linewidth}
		\caption{}
		\centering
		%\includegraphics[width=\linewidth]{plotslf/lf-CV-n3-mfreq33.pdf}
	\end{subfigure}
	\begin{subfigure}[b]{.5\linewidth}
		\caption{}
		\centering
		%\includegraphics[width=\linewidth]{plotslf/lf-CV-n2-mfreq60.pdf}
	\end{subfigure}%
	\begin{subfigure}[b]{.5\linewidth}
		\caption{}
		\centering
		%\includegraphics[width=\linewidth]{plotslf/lf-CV-n2-mfreq70.pdf}
	\end{subfigure}
	\begin{subfigure}[b]{.5\linewidth}
		\caption{}
		\centering
		%\includegraphics[width=\linewidth]{plotslf/lf-CV-n2-mfreq80.pdf}
	\end{subfigure}%
	\begin{subfigure}[b]{.5\linewidth}
		\caption{}
		\centering
		%\includegraphics[width=\linewidth]{plotslf/lf-CV-n2-mfreq90.pdf}
	\end{subfigure}
	\caption{\textbf{Variance of lineage frequency estimates}. Similar to Fig \ref{Figlfreqbias} but for the coefficient of variation in \%. The dotted lines are the respective predictions based on the Cramér-Rao lower bounds.}
	\label{lfcv1}
\end{figure}


\begin{figure}[H]
	\centering
	\begin{subfigure}[t]{.5\linewidth}
		\caption{}
		\centering
		%\includegraphics[width=\linewidth]{plotslf/lf-CV-n5-mfreq25.pdf}
	\end{subfigure}%
	\begin{subfigure}[t]{.5\linewidth}
		\caption{}
		\centering
		%\includegraphics[width=\linewidth]{plotslf/lf-CV-n5-mfreq30.pdf}
	\end{subfigure}
	\begin{subfigure}[b]{.5\linewidth}
		\caption{}
		\centering
		%\includegraphics[width=\linewidth]{plotslf/lf-CV-n5-mfreq40.pdf}
	\end{subfigure}%
	\begin{subfigure}[b]{.5\linewidth}
		\caption{}
		\centering
		%\includegraphics[width=\linewidth]{plotslf/lf-CV-n5-mfreq50.pdf}
	\end{subfigure}
	\begin{subfigure}[b]{.5\linewidth}
		\caption{}
		\centering
		%\includegraphics[width=\linewidth]{plotslf/lf-CV-n4-mfreq60.pdf}
	\end{subfigure}%
	\begin{subfigure}[b]{.5\linewidth}
		\caption{}
		\centering
		%\includegraphics[width=\linewidth]{plotslf/lf-CV-n5-mfreq70.pdf}
	\end{subfigure}
	\caption{Similar to Figure \ref{lfcv1} but for different lineage-frequency distributions.}
\end{figure}


\begin{figure}[H]
	\centering
	\begin{subfigure}[b]{.5\linewidth}
		\caption{}
		\centering
		%\includegraphics[width=\linewidth]{plotslf/lf-CV-n3-mfreq45.pdf}
	\end{subfigure}%
	\begin{subfigure}[b]{.5\linewidth}
		\caption{}
		\centering
		%\includegraphics[width=\linewidth]{plotslf/lf-CV-n7-mfreq70.pdf}
	\end{subfigure}
	\begin{subfigure}[b]{.5\linewidth}
		\caption{}
		\centering
		%\includegraphics[width=\linewidth]{plotslf/lf-CV-n3-mfreq50.pdf}
	\end{subfigure}%
	\begin{subfigure}[b]{.5\linewidth}
		\caption{}
		\centering
		%\includegraphics[width=\linewidth]{plotslf/lf-CV-n8-mfreq50.pdf}
	\end{subfigure}
	\begin{subfigure}[b]{.5\linewidth}
		\caption{}
		\centering
		%\includegraphics[width=\linewidth]{plotslf/lf-CV-n3-mfreq60.pdf}
	\end{subfigure}%
	\begin{subfigure}[b]{.5\linewidth}
		\caption{}
		\centering
		%\includegraphics[width=\linewidth]{plotslf/lf-CV-n3-mfreq70.pdf}
	\end{subfigure}
	\caption{Similar to Figure \ref{lfcv1} but for different lineage-frequency distributions.}
\end{figure}


\begin{figure}[H]
	\centering
	\begin{subfigure}[b]{.5\linewidth}
		\caption{}
		\centering
		%\includegraphics[width=\linewidth]{plotslf/lf-CV-n4-mfreq25.pdf}
	\end{subfigure}%
	\begin{subfigure}[b]{.5\linewidth}
		\caption{}
		\centering
		%\includegraphics[width=\linewidth]{plotslf/lf-CV-n5-mfreq20.pdf}
	\end{subfigure}
	\begin{subfigure}[b]{.5\linewidth}
		\caption{}
		\centering
		%\includegraphics[width=\linewidth]{plotslf/lf-CV-n4-mfreq50.pdf}
	\end{subfigure}%
	\begin{subfigure}[b]{.5\linewidth}
		\caption{}
		\centering
		%\includegraphics[width=\linewidth]{plotslf/lf-CV-n5-mfreq60.pdf}
	\end{subfigure}
	\begin{subfigure}[b]{.5\linewidth}
		\caption{}
		\centering
		%\includegraphics[width=\linewidth]{plotslf/lf-CV-n4-mfreq70.pdf}
	\end{subfigure}%
	\begin{subfigure}[b]{.5\linewidth}
		\caption{}
		\centering
		%\includegraphics[width=\linewidth]{plotslf/lf-CV-n10-mfreq70.pdf}
	\end{subfigure}
	\caption{Similar to Figure \ref{lfcv1} but for different lineage-frequency distributions.}
\end{figure}


\begin{figure}[H]
	\centering
	\begin{subfigure}[b]{.5\linewidth}
		\caption{}
		\centering
		%\includegraphics[width=\linewidth]{plotslf/lf-CV-n8-mfreq12.pdf}
	\end{subfigure}%
	\begin{subfigure}[b]{.5\linewidth}
		\caption{}
		\centering
		%\includegraphics[width=\linewidth]{plotslf/lf-CV-n10-mfreq10.pdf}
	\end{subfigure}
	\begin{subfigure}[b]{.5\linewidth}
		\caption{}
		\centering
		%\includegraphics[width=\linewidth]{plotslf/lf-CV-n7-mfreq35.pdf}
	\end{subfigure}%
	\begin{subfigure}[b]{.5\linewidth}
		\caption{}
		\centering
		%\includegraphics[width=\linewidth]{plotslf/lf-CV-n3-mfreq80.pdf}
	\end{subfigure}
	\begin{subfigure}[b]{.5\linewidth}
		\caption{}
		\centering
		%\includegraphics[width=\linewidth]{plotslf/lf-CV-n5-mfreq80.pdf}
	\end{subfigure}%
	\begin{subfigure}[b]{.5\linewidth}
		\caption{}
		\centering
		%\includegraphics[width=\linewidth]{plotslf/lf-CV-n10-mfreq91.pdf}
	\end{subfigure}
	\caption{Similar to Figure \ref{lfcv1} but for different lineage-frequency distributions.}
\end{figure}

%%%%%%%%%%%%%%%%%%%%%%%%%%%%%%%%%%%%%%%%%%%%%%%%%%%%%%%%%%%%%%%%%%%%%%%%%%%%%%%%

\subsection{Euclidean distance}\label{lfeu}

\begin{figure}[H]
	\centering
	\begin{subfigure}[t]{.5\linewidth}
		\caption{}
		\centering
		%\includegraphics[width=\linewidth]{plotslf/lf-eu2-n2-mfreq50.pdf}
	\end{subfigure}%
	\begin{subfigure}[t]{.5\linewidth}
		\caption{}
		\centering
		%\includegraphics[width=\linewidth]{plotslf/lf-eu2-n2-mfreq60.pdf}
	\end{subfigure}
	\begin{subfigure}[b]{.5\linewidth}
		\caption{}
		\centering
		%\includegraphics[width=\linewidth]{plotslf/lf-eu2-n2-mfreq70.pdf}
	\end{subfigure}%
	\begin{subfigure}[b]{.5\linewidth}
		\caption{}
		\centering
		%\includegraphics[width=\linewidth]{plotslf/lf-eu2-n2-mfreq80.pdf}
	\end{subfigure}
	\begin{subfigure}[b]{.5\linewidth}
		\caption{}
		\centering
		%\includegraphics[width=\linewidth]{plotslf/lf-eu2-n2-mfreq90.pdf}
	\end{subfigure}%
	\begin{subfigure}[b]{.5\linewidth}
		\caption{}
		\centering
		%\includegraphics[width=\linewidth]{plotslf/lf-eu2-n3-mfreq33.pdf}
	\end{subfigure}
	\caption{\textbf{Euclidean distance}. Shown is the Euclidean distance between the true frequencies and the BCMLEs (solid lines) and the true frequencies and the MLEs (dashed lines) based on simulated data created by the conditional Poisson model. Each panel assumes a different lineage-frequency distribution $\pp$ shown at the top of each panel. Each colored line corresponds to a different sample size $N$.}
	\label{lfe1}
\end{figure}


\begin{figure}[H]
	\centering
	\begin{subfigure}[t]{.5\linewidth}
		\caption{}
		\centering
		%\includegraphics[width=\linewidth]{plotslf/lf-eu2-n3-mfreq45.pdf}
	\end{subfigure}%
	\begin{subfigure}[t]{.5\linewidth}
		\caption{}
		\centering
		%\includegraphics[width=\linewidth]{plotslf/lf-eu2-n3-mfreq50.pdf}
	\end{subfigure}
	\begin{subfigure}[b]{.5\linewidth}
		\caption{}
		\centering
		%\includegraphics[width=\linewidth]{plotslf/lf-eu2-n3-mfreq60.pdf}
	\end{subfigure}%
	\begin{subfigure}[b]{.5\linewidth}
		\caption{}
		\centering
		%\includegraphics[width=\linewidth]{plotslf/lf-eu2-n3-mfreq70.pdf}
	\end{subfigure}
	\begin{subfigure}[b]{.5\linewidth}
		\caption{}
		\centering
		%\includegraphics[width=\linewidth]{plotslf/lf-eu2-n3-mfreq80.pdf}
	\end{subfigure}%
	\begin{subfigure}[b]{.5\linewidth}
		\caption{}
		\centering
		%\includegraphics[width=\linewidth]{plotslf/lf-eu2-n3-mfreq90.pdf}
	\end{subfigure}
	\caption{Similar to Figure \ref{lfe1} but for different lineage-frequency distributions.}
	\label{lfe2}
\end{figure}


\begin{figure}[H]
	\centering
	\begin{subfigure}[t]{.5\linewidth}
		\caption{}
		\centering
		%\includegraphics[width=\linewidth]{plotslf/lf-eu2-n4-mfreq25.pdf}
	\end{subfigure}%
	\begin{subfigure}[t]{.5\linewidth}
		\caption{}
		\centering
		%\includegraphics[width=\linewidth]{plotslf/lf-eu2-n4-mfreq40.pdf}
	\end{subfigure}
	\begin{subfigure}[b]{.5\linewidth}
		\caption{}
		\centering
		%\includegraphics[width=\linewidth]{plotslf/lf-eu2-n4-mfreq50.pdf}
	\end{subfigure}%
	\begin{subfigure}[b]{.5\linewidth}
		\caption{}
		\centering
		%\includegraphics[width=\linewidth]{plotslf/lf-eu2-n4-mfreq60.pdf}
	\end{subfigure}
	\begin{subfigure}[b]{.5\linewidth}
		\caption{}
		\centering
		%\includegraphics[width=\linewidth]{plotslf/lf-eu2-n4-mfreq70.pdf}
	\end{subfigure}%
	\begin{subfigure}[b]{.5\linewidth}
		\caption{}
		\centering
		%\includegraphics[width=\linewidth]{plotslf/lf-eu2-n5-mfreq20.pdf}
	\end{subfigure}
	\caption{Similar to Figure \ref{lfe1} but for different lineage-frequency distributions.}
	\label{lfe3}
\end{figure}


\begin{figure}[H]
	\centering
	\begin{subfigure}[t]{.5\linewidth}
		\caption{}
		\centering
		%\includegraphics[width=\linewidth]{plotslf/lf-eu2-n5-mfreq25.pdf}
	\end{subfigure}%
	\begin{subfigure}[t]{.5\linewidth}
		\caption{}
		\centering
		%\includegraphics[width=\linewidth]{plotslf/lf-eu2-n5-mfreq30.pdf}
	\end{subfigure}
	\begin{subfigure}[b]{.5\linewidth}
		\caption{}
		\centering
		%\includegraphics[width=\linewidth]{plotslf/lf-eu2-n5-mfreq40.pdf}
	\end{subfigure}%
	\begin{subfigure}[b]{.5\linewidth}
		\caption{}
		\centering
		%\includegraphics[width=\linewidth]{plotslf/lf-eu2-n5-mfreq50.pdf}
	\end{subfigure}
	\begin{subfigure}[b]{.5\linewidth}
		\caption{}
		\centering
		%\includegraphics[width=\linewidth]{plotslf/lf-eu2-n5-mfreq60.pdf}
	\end{subfigure}%
	\begin{subfigure}[b]{.5\linewidth}
		\caption{}
		\centering
		%\includegraphics[width=\linewidth]{plotslf/lf-eu2-n5-mfreq70.pdf}
	\end{subfigure}
	\caption{Similar to Figure \ref{lfe1} but for different lineage-frequency distributions.}
	\label{lfe4}
\end{figure}


\begin{figure}[H]
	\centering
	\begin{subfigure}[t]{.5\linewidth}
		\caption{}
		\centering
		%\includegraphics[width=\linewidth]{plotslf/lf-eu2-n5-mfreq80.pdf}
	\end{subfigure}%
	\begin{subfigure}[t]{.5\linewidth}
		\caption{}
		\centering
		%\includegraphics[width=\linewidth]{plotslf/lf-eu2-n7-mfreq35.pdf}
	\end{subfigure}
	\begin{subfigure}[b]{.5\linewidth}
		\caption{}
		\centering
		%\includegraphics[width=\linewidth]{plotslf/lf-eu2-n7-mfreq70.pdf}
	\end{subfigure}%
	\begin{subfigure}[b]{.5\linewidth}
		\caption{}
		\centering
		%\includegraphics[width=\linewidth]{plotslf/lf-eu2-n8-mfreq12.pdf}
	\end{subfigure}
	\begin{subfigure}[b]{.5\linewidth}
		\caption{}
		\centering
		%\includegraphics[width=\linewidth]{plotslf/lf-eu2-n8-mfreq50.pdf}
	\end{subfigure}%
	\caption{Similar to Figure \ref{lfe1} but for different lineage-frequency distributions.}
	\label{lfe5}
\end{figure}


\begin{figure}[H]
	\centering
	\begin{subfigure}[t]{.5\linewidth}
		\caption{}
		\centering
		%\includegraphics[width=\linewidth]{plotslf/lf-eu2-n10-mfreq10.pdf}
	\end{subfigure}%
	\begin{subfigure}[t]{.5\linewidth}
		\caption{}
		\centering
		%\includegraphics[width=\linewidth]{plotslf/lf-eu2-n10-mfreq40.pdf}
	\end{subfigure}
	\begin{subfigure}[b]{.5\linewidth}
		\caption{}
		\centering
		%\includegraphics[width=\linewidth]{plotslf/lf-eu2-n10-mfreq70.pdf}
	\end{subfigure}%
	\begin{subfigure}[b]{.5\linewidth}
		\caption{}
		\centering
		%\includegraphics[width=\linewidth]{plotslf/lf-eu2-n10-mfreq91.pdf}
	\end{subfigure}
	\caption{Similar to Figure \ref{lfe1} but for different lineage-frequency distributions}
	\label{lfe6}
\end{figure}

%%%%%%%%%%%%%%%%%%%%%%%%%%%%%%%%%%%%%%%%%%%%%%%%%%%%%%%%%%%%%%%%%%%%%%%%%%%%%%%%

\subsection{Kullback–Leibler divergence}\label{lfkl}

\begin{figure}[H]
	\centering
	\begin{subfigure}[t]{.5\linewidth}
		\caption{}
		\centering
		%\includegraphics[width=\linewidth]{plotslf/lf-kl-n2-mfreq50.pdf}
	\end{subfigure}%
	\begin{subfigure}[t]{.5\linewidth}
		\caption{}
		\centering
		%\includegraphics[width=\linewidth]{plotslf/lf-kl-n2-mfreq60.pdf}
	\end{subfigure}
	\begin{subfigure}[b]{.5\linewidth}
		\caption{}
		\centering
		%\includegraphics[width=\linewidth]{plotslf/lf-kl-n2-mfreq70.pdf}
	\end{subfigure}%
	\begin{subfigure}[b]{.5\linewidth}
		\caption{}
		\centering
		%\includegraphics[width=\linewidth]{plotslf/lf-kl-n2-mfreq80.pdf}
	\end{subfigure}
	\begin{subfigure}[b]{.5\linewidth}
		\caption{}
		\centering
		%\includegraphics[width=\linewidth]{plotslf/lf-kl-n2-mfreq90.pdf}
	\end{subfigure}%
	\begin{subfigure}[b]{.5\linewidth}
		\caption{}
		\centering
		%\includegraphics[width=\linewidth]{plotslf/lf-kl-n3-mfreq33.pdf}
	\end{subfigure}
	\caption{\textbf{Kullback-Leibler divergence - lineage frequencies}. Similar to Figure \ref{lfe1} but for the Kullback-Leiber divergence.}
	\label{lfkl1}
\end{figure}


\begin{figure}[H]
	\centering
	\begin{subfigure}[t]{.5\linewidth}
		\caption{}
		\centering
		%\includegraphics[width=\linewidth]{plotslf/lf-kl-n3-mfreq45.pdf}
	\end{subfigure}%
	\begin{subfigure}[t]{.5\linewidth}
		\caption{}
		\centering
		%\includegraphics[width=\linewidth]{plotslf/lf-kl-n3-mfreq50.pdf}
	\end{subfigure}
	\begin{subfigure}[b]{.5\linewidth}
		\caption{}
		\centering
		%\includegraphics[width=\linewidth]{plotslf/lf-kl-n3-mfreq60.pdf}
	\end{subfigure}%
	\begin{subfigure}[b]{.5\linewidth}
		\caption{}
		\centering
		%\includegraphics[width=\linewidth]{plotslf/lf-kl-n3-mfreq70.pdf}
	\end{subfigure}
	\begin{subfigure}[b]{.5\linewidth}
		\caption{}
		\centering
		%\includegraphics[width=\linewidth]{plotslf/lf-kl-n3-mfreq80.pdf}
	\end{subfigure}%
	\begin{subfigure}[b]{.5\linewidth}
		\caption{}
		\centering
		%\includegraphics[width=\linewidth]{plotslf/lf-kl-n3-mfreq90.pdf}
	\end{subfigure}
	\caption{Similar to Figure \ref{lfkl1} but for different lineage-frequency distributions.}
	\label{lfkl2}
\end{figure}


\begin{figure}[H]
	\centering
	\begin{subfigure}[t]{.5\linewidth}
		\caption{}
		\centering
		%\includegraphics[width=\linewidth]{plotslf/lf-kl-n4-mfreq25.pdf}
	\end{subfigure}%
	\begin{subfigure}[t]{.5\linewidth}
		\caption{}
		\centering
		%\includegraphics[width=\linewidth]{plotslf/lf-kl-n4-mfreq40.pdf}
	\end{subfigure}
	\begin{subfigure}[b]{.5\linewidth}
		\caption{}
		\centering
		%\includegraphics[width=\linewidth]{plotslf/lf-kl-n4-mfreq50.pdf}
	\end{subfigure}%
	\begin{subfigure}[b]{.5\linewidth}
		\caption{}
		\centering
		%\includegraphics[width=\linewidth]{plotslf/lf-kl-n4-mfreq60.pdf}
	\end{subfigure}
	\begin{subfigure}[b]{.5\linewidth}
		\caption{}
		\centering
		%\includegraphics[width=\linewidth]{plotslf/lf-kl-n4-mfreq70.pdf}
	\end{subfigure}%
	\begin{subfigure}[b]{.5\linewidth}
		\caption{}
		\centering
		%\includegraphics[width=\linewidth]{plotslf/lf-kl-n5-mfreq20.pdf}
	\end{subfigure}
	\caption{Similar to Figure \ref{lfkl1} but for different lineage-frequency distributions.}
	\label{lfkl3}
\end{figure}


\begin{figure}[H]
	\centering
	\begin{subfigure}[t]{.5\linewidth}
		\caption{}
		\centering
		%\includegraphics[width=\linewidth]{plotslf/lf-kl-n5-mfreq25.pdf}
	\end{subfigure}%
	\begin{subfigure}[t]{.5\linewidth}
		\caption{}
		\centering
		%\includegraphics[width=\linewidth]{plotslf/lf-kl-n5-mfreq30.pdf}
	\end{subfigure}
	\begin{subfigure}[b]{.5\linewidth}
		\caption{}
		\centering
		%\includegraphics[width=\linewidth]{plotslf/lf-kl-n5-mfreq40.pdf}
	\end{subfigure}%
	\begin{subfigure}[b]{.5\linewidth}
		\caption{}
		\centering
		%\includegraphics[width=\linewidth]{plotslf/lf-kl-n5-mfreq50.pdf}
	\end{subfigure}
	\begin{subfigure}[b]{.5\linewidth}
		\caption{}
		\centering
		%\includegraphics[width=\linewidth]{plotslf/lf-kl-n5-mfreq60.pdf}
	\end{subfigure}%
	\begin{subfigure}[b]{.5\linewidth}
		\caption{}
		\centering
		%\includegraphics[width=\linewidth]{plotslf/lf-kl-n5-mfreq70.pdf}
	\end{subfigure}
	\caption{Similar to Figure \ref{lfkl1} but for different lineage-frequency distributions.}
	\label{lfkl4}
\end{figure}


\begin{figure}[H]
	\centering
	\begin{subfigure}[t]{.5\linewidth}
		\caption{}
		\centering
		%\includegraphics[width=\linewidth]{plotslf/lf-kl-n5-mfreq80.pdf}
	\end{subfigure}%
	\begin{subfigure}[t]{.5\linewidth}
		\caption{}
		\centering
		%\includegraphics[width=\linewidth]{plotslf/lf-kl-n7-mfreq35.pdf}
	\end{subfigure}
	\begin{subfigure}[b]{.5\linewidth}
		\caption{}
		\centering
		%\includegraphics[width=\linewidth]{plotslf/lf-kl-n7-mfreq70.pdf}
	\end{subfigure}%
	\begin{subfigure}[b]{.5\linewidth}
		\caption{}
		\centering
		%\includegraphics[width=\linewidth]{plotslf/lf-kl-n8-mfreq12.pdf}
	\end{subfigure}
	\begin{subfigure}[b]{.5\linewidth}
		\caption{}
		\centering
		%\includegraphics[width=\linewidth]{plotslf/lf-kl-n8-mfreq50.pdf}
	\end{subfigure}%
	\caption{Similar to Figure \ref{lfkl1} but for different lineage-frequency distributions.}
	\label{lfkl5}
\end{figure}


\begin{figure}[H]
	\centering
	\begin{subfigure}[t]{.5\linewidth}
		\caption{}
		\centering
		%\includegraphics[width=\linewidth]{plotslf/lf-kl-n10-mfreq10.pdf}
	\end{subfigure}%
	\begin{subfigure}[t]{.5\linewidth}
		\caption{}
		\centering
		%\includegraphics[width=\linewidth]{plotslf/lf-kl-n10-mfreq40.pdf}
	\end{subfigure}
	\begin{subfigure}[b]{.5\linewidth}
		\caption{}
		\centering
		%\includegraphics[width=\linewidth]{plotslf/lf-kl-n10-mfreq70.pdf}
	\end{subfigure}%
	\begin{subfigure}[b]{.5\linewidth}
		\caption{}
		\centering
		%\includegraphics[width=\linewidth]{plotslf/lf-kl-n10-mfreq91.pdf}
	\end{subfigure}
	\caption{Similar to Figure \ref{lfkl1} but for different lineage-frequency distributions.}
	\label{lfkl6}
\end{figure}


%%%%%%%%%%%%%%%%%%%%%%%%%%%%%%%%%%%%%%%%%%%%%%%%%%%%%%%%%%%%%%%%%%%%%%%%%%%%%%%%
%%%%%%%%%%%%%%%%%%%%%%%%%%%%%%%%%%%%%%%%%%%%%%%%%%%%%%%%%%%%%%%%%%%%%%%%%%%%%%%%
%%%%%%%%%%%%%%%%%%%%%%%%%%%%%%%%%%%%%%%%%%%%%%%%%%%%%%%%%%%%%%%%%%%%%%%%%%%%%%%%

\section{Model Violations}\label{nb}
\subsection{Relative bias of the BCMLE in \%}\label{nbbiasalpha}

\subsubsection{Different levels of overdispersion}

\begin{figure}[H]
	\centering
	\begin{subfigure}[t]{.5\linewidth}
		\caption{}
		\centering
		%\includegraphics[width=\linewidth]{plotsNB/alpha/Bias/psi-bias-n2-mfreq50-alpha5.pdf}
	\end{subfigure}%
	\begin{subfigure}[t]{.5\linewidth}
		\caption{}
		\centering
		%\includegraphics[width=\linewidth]{plotsNB/alpha/Bias/psi-bias-n2-mfreq50-alpha20.pdf}
	\end{subfigure}
	\begin{subfigure}[b]{.5\linewidth}
		\caption{}
		\centering
		%\includegraphics[width=\linewidth]{plotsNB/alpha/Bias/psi-bias-n2-mfreq50-alpha35.pdf}
	\end{subfigure}%
	\begin{subfigure}[b]{.5\linewidth}
		\caption{}
		\centering
		%\includegraphics[width=\linewidth]{plotsNB/alpha/Bias/psi-bias-n2-mfreq50-alpha50.pdf}
	\end{subfigure}
	\begin{subfigure}[b]{.5\linewidth}
		\caption{}
		\centering
		%\includegraphics[width=\linewidth]{plotsNB/alpha/Bias/psi-bias-n2-mfreq50-alpha75.pdf}
	\end{subfigure}%
	\begin{subfigure}[b]{.5\linewidth}
		\caption{}
		\centering
		%\includegraphics[width=\linewidth]{plotsNB/alpha/Bias/psi-bias-n2-mfreq50-alpha100.pdf}
	\end{subfigure}%
	\caption{\textbf{Robustness of MOI estimates against model violations}. The figure shows the bias of the BCMLE $\hpsibc$ (solid lines) and MLE $\hpsi$ (dashed lines) in \% as a function of the true parameter $\psi = \frac{r(1-p)}{p(1-p^r)}$. The datasets are generated from the conditional negative binomial model whereas the estimates are derived from the conditional Poisson model. The panels in different rows correspond to different levels of oversispersion indicated by $\alpha$. Panels on the left and right assume a different lineage-frequency distributions $\pp$ shown at the top of each panel. Line  colors correspond to a different sample sizes ($N$).}
	\label{biasnb1}
\end{figure}

\begin{figure}[H]
	\centering
	\begin{subfigure}[t]{.5\linewidth}
		\caption{}
		\centering
		%\includegraphics[width=\linewidth]{plotsNB/alpha/Bias/psi-bias-n2-mfreq70-alpha5.pdf}
	\end{subfigure}%
	\begin{subfigure}[t]{.5\linewidth}
		\caption{}
		\centering
		%\includegraphics[width=\linewidth]{plotsNB/alpha/Bias/psi-bias-n2-mfreq70-alpha20.pdf}
	\end{subfigure}
	\begin{subfigure}[b]{.5\linewidth}
		\caption{}
		\centering
		%\includegraphics[width=\linewidth]{plotsNB/alpha/Bias/psi-bias-n2-mfreq70-alpha35.pdf}
	\end{subfigure}%
	\begin{subfigure}[b]{.5\linewidth}
		\caption{}
		\centering
		%\includegraphics[width=\linewidth]{plotsNB/alpha/Bias/psi-bias-n2-mfreq70-alpha50.pdf}
	\end{subfigure}
	\begin{subfigure}[b]{.5\linewidth}
		\caption{}
		\centering
		%\includegraphics[width=\linewidth]{plotsNB/alpha/Bias/psi-bias-n2-mfreq70-alpha75.pdf}
	\end{subfigure}%
	\begin{subfigure}[b]{.5\linewidth}
		\caption{}
		\centering
		%\includegraphics[width=\linewidth]{plotsNB/alpha/Bias/psi-bias-n2-mfreq70-alpha100.pdf}
	\end{subfigure}%
	\caption{Similar to Figure \ref{biasnb1} but for different lineage-frequency distributions. }
	\label{biasnb2}
\end{figure}


\begin{figure}[H]
	\centering
	\begin{subfigure}[t]{.5\linewidth}
		\caption{}
		\centering
		%\includegraphics[width=\linewidth]{plotsNB/alpha/Bias/psi-bias-n2-mfreq90-alpha5.pdf}
	\end{subfigure}%
	\begin{subfigure}[t]{.5\linewidth}
		\caption{}
		\centering
		%\includegraphics[width=\linewidth]{plotsNB/alpha/Bias/psi-bias-n2-mfreq90-alpha20.pdf}
	\end{subfigure}
	\begin{subfigure}[b]{.5\linewidth}
		\caption{}
		\centering
		%\includegraphics[width=\linewidth]{plotsNB/alpha/Bias/psi-bias-n2-mfreq90-alpha35.pdf}
	\end{subfigure}%
	\begin{subfigure}[b]{.5\linewidth}
		\caption{}
		\centering
		%\includegraphics[width=\linewidth]{plotsNB/alpha/Bias/psi-bias-n2-mfreq90-alpha50.pdf}
	\end{subfigure}
	\begin{subfigure}[b]{.5\linewidth}
		\caption{}
		\centering
		%\includegraphics[width=\linewidth]{plotsNB/alpha/Bias/psi-bias-n2-mfreq90-alpha75.pdf}
	\end{subfigure}%
	\begin{subfigure}[b]{.5\linewidth}
		\caption{}
		\centering
		%\includegraphics[width=\linewidth]{plotsNB/alpha/Bias/psi-bias-n2-mfreq90-alpha100.pdf}
	\end{subfigure}%
	\caption{Similar to Figure \ref{biasnb1} but for different lineage-frequency distributions.}
	\label{biasnb3}
\end{figure}


\begin{figure}[H]
	\centering
	\begin{subfigure}[t]{.5\linewidth}
		\caption{}
		\centering
		%\includegraphics[width=\linewidth]{plotsNB/alpha/Bias/psi-bias-n3-mfreq60-alpha5.pdf}
	\end{subfigure}%
	\begin{subfigure}[t]{.5\linewidth}
		\caption{}
		\centering
		%\includegraphics[width=\linewidth]{plotsNB/alpha/Bias/psi-bias-n3-mfreq60-alpha20.pdf}
	\end{subfigure}
	\begin{subfigure}[b]{.5\linewidth}
		\caption{}
		\centering
		%\includegraphics[width=\linewidth]{plotsNB/alpha/Bias/psi-bias-n3-mfreq60-alpha35.pdf}
	\end{subfigure}%
	\begin{subfigure}[b]{.5\linewidth}
		\caption{}
		\centering
		%\includegraphics[width=\linewidth]{plotsNB/alpha/Bias/psi-bias-n3-mfreq60-alpha50.pdf}
	\end{subfigure}
	\begin{subfigure}[b]{.5\linewidth}
		\caption{}
		\centering
		%\includegraphics[width=\linewidth]{plotsNB/alpha/Bias/psi-bias-n3-mfreq60-alpha75.pdf}
	\end{subfigure}%
	\begin{subfigure}[b]{.5\linewidth}
		\caption{}
		\centering
		%\includegraphics[width=\linewidth]{plotsNB/alpha/Bias/psi-bias-n3-mfreq60-alpha100.pdf}
	\end{subfigure}%
	\caption{Similar to Figure \ref{biasnb1} but for different lineage-frequency distributions.}
	\label{biasnb4}
\end{figure}


\begin{figure}[H]
	\centering
	\begin{subfigure}[t]{.5\linewidth}
		\caption{}
		\centering
		%\includegraphics[width=\linewidth]{plotsNB/alpha/Bias/psi-bias-n3-mfreq90-alpha5.pdf}
	\end{subfigure}%
	\begin{subfigure}[t]{.5\linewidth}
		\caption{}
		\centering
		%\includegraphics[width=\linewidth]{plotsNB/alpha/Bias/psi-bias-n3-mfreq90-alpha20.pdf}
	\end{subfigure}
	\begin{subfigure}[b]{.5\linewidth}
		\caption{}
		\centering
		%\includegraphics[width=\linewidth]{plotsNB/alpha/Bias/psi-bias-n3-mfreq90-alpha35.pdf}
	\end{subfigure}%
	\begin{subfigure}[b]{.5\linewidth}
		\caption{}
		\centering
		%\includegraphics[width=\linewidth]{plotsNB/alpha/Bias/psi-bias-n3-mfreq90-alpha50.pdf}
	\end{subfigure}
	\begin{subfigure}[b]{.5\linewidth}
		\caption{}
		\centering
		%\includegraphics[width=\linewidth]{plotsNB/alpha/Bias/psi-bias-n3-mfreq90-alpha75.pdf}
	\end{subfigure}%
	\begin{subfigure}[b]{.5\linewidth}
		\caption{}
		\centering
		%\includegraphics[width=\linewidth]{plotsNB/alpha/Bias/psi-bias-n3-mfreq90-alpha100.pdf}
	\end{subfigure}%
	\caption{Similar to Figure \ref{biasnb1} but for different lineage-frequency distributions.}
	\label{biasnb5}
\end{figure}


\begin{figure}[H]
	\centering
	\begin{subfigure}[t]{.5\linewidth}
		\caption{}
		\centering
		%\includegraphics[width=\linewidth]{plotsNB/alpha/Bias/psi-bias-n4-mfreq70-alpha5.pdf}
	\end{subfigure}%
	\begin{subfigure}[t]{.5\linewidth}
		\caption{}
		\centering
		%\includegraphics[width=\linewidth]{plotsNB/alpha/Bias/psi-bias-n4-mfreq70-alpha20.pdf}
	\end{subfigure}
	\begin{subfigure}[b]{.5\linewidth}
		\caption{}
		\centering
		%\includegraphics[width=\linewidth]{plotsNB/alpha/Bias/psi-bias-n4-mfreq70-alpha35.pdf}
	\end{subfigure}%
	\begin{subfigure}[b]{.5\linewidth}
		\caption{}
		\centering
		%\includegraphics[width=\linewidth]{plotsNB/alpha/Bias/psi-bias-n4-mfreq70-alpha50.pdf}
	\end{subfigure}
	\begin{subfigure}[b]{.5\linewidth}
		\caption{}
		\centering
		%\includegraphics[width=\linewidth]{plotsNB/alpha/Bias/psi-bias-n4-mfreq70-alpha75.pdf}
	\end{subfigure}%
	\begin{subfigure}[b]{.5\linewidth}
		\caption{}
		\centering
		%\includegraphics[width=\linewidth]{plotsNB/alpha/Bias/psi-bias-n4-mfreq70-alpha100.pdf}
	\end{subfigure}%
	\caption{Similar to Figure \ref{biasnb1} but for different lineage-frequency distributions.}
	\label{bias7}
\end{figure}


\begin{figure}[H]
	\centering
	\begin{subfigure}[t]{.5\linewidth}
		\caption{}
		\centering
		%\includegraphics[width=\linewidth]{plotsNB/alpha/Bias/psi-bias-n5-mfreq20-alpha5.pdf}
	\end{subfigure}%
	\begin{subfigure}[t]{.5\linewidth}
		\caption{}
		\centering
		%\includegraphics[width=\linewidth]{plotsNB/alpha/Bias/psi-bias-n5-mfreq20-alpha20.pdf}
	\end{subfigure}
	\begin{subfigure}[b]{.5\linewidth}
		\caption{}
		\centering
		%\includegraphics[width=\linewidth]{plotsNB/alpha/Bias/psi-bias-n5-mfreq20-alpha35.pdf}
	\end{subfigure}%
	\begin{subfigure}[b]{.5\linewidth}
		\caption{}
		\centering
		%\includegraphics[width=\linewidth]{plotsNB/alpha/Bias/psi-bias-n5-mfreq20-alpha50.pdf}
	\end{subfigure}
	\begin{subfigure}[b]{.5\linewidth}
		\caption{}
		\centering
		%\includegraphics[width=\linewidth]{plotsNB/alpha/Bias/psi-bias-n5-mfreq20-alpha75.pdf}
	\end{subfigure}%
	\begin{subfigure}[b]{.5\linewidth}
		\caption{}
		\centering
		%\includegraphics[width=\linewidth]{plotsNB/alpha/Bias/psi-bias-n5-mfreq20-alpha100.pdf}
	\end{subfigure}%
	\caption{Similar to Figure \ref{biasnb1} but for different lineage-frequency distributions.}
	\label{bias10}
\end{figure}


\begin{figure}[H]
	\centering
	\begin{subfigure}[t]{.5\linewidth}
		\caption{}
		\centering
		%\includegraphics[width=\linewidth]{plotsNB/alpha/Bias/psi-bias-n5-mfreq80-alpha5.pdf}
	\end{subfigure}%
	\begin{subfigure}[t]{.5\linewidth}
		\caption{}
		\centering
		%\includegraphics[width=\linewidth]{plotsNB/alpha/Bias/psi-bias-n5-mfreq80-alpha20.pdf}
	\end{subfigure}
	\begin{subfigure}[b]{.5\linewidth}
		\caption{}
		\centering
		%\includegraphics[width=\linewidth]{plotsNB/alpha/Bias/psi-bias-n5-mfreq80-alpha35.pdf}
	\end{subfigure}%
	\begin{subfigure}[b]{.5\linewidth}
		\caption{}
		\centering
		%\includegraphics[width=\linewidth]{plotsNB/alpha/Bias/psi-bias-n5-mfreq80-alpha50.pdf}
	\end{subfigure}
	\begin{subfigure}[b]{.5\linewidth}
		\caption{}
		\centering
		%\includegraphics[width=\linewidth]{plotsNB/alpha/Bias/psi-bias-n5-mfreq80-alpha75.pdf}
	\end{subfigure}%
	\begin{subfigure}[b]{.5\linewidth}
		\caption{}
		\centering
		%\includegraphics[width=\linewidth]{plotsNB/alpha/Bias/psi-bias-n5-mfreq80-alpha100.pdf}
	\end{subfigure}%
	\caption{Similar to Figure \ref{biasnb1} but for different lineage-frequency distributions.}
	\label{bias11}
\end{figure}


\begin{figure}[H]
	\centering
	\begin{subfigure}[t]{.5\linewidth}
		\caption{}
		\centering
		%\includegraphics[width=\linewidth]{plotsNB/alpha/Bias/psi-bias-n7-mfreq35-alpha5.pdf}
	\end{subfigure}%
	\begin{subfigure}[t]{.5\linewidth}
		\caption{}
		\centering
		%\includegraphics[width=\linewidth]{plotsNB/alpha/Bias/psi-bias-n7-mfreq35-alpha20.pdf}
	\end{subfigure}
	\begin{subfigure}[b]{.5\linewidth}
		\caption{}
		\centering
		%\includegraphics[width=\linewidth]{plotsNB/alpha/Bias/psi-bias-n7-mfreq35-alpha35.pdf}
	\end{subfigure}%
	\begin{subfigure}[b]{.5\linewidth}
		\caption{}
		\centering
		%\includegraphics[width=\linewidth]{plotsNB/alpha/Bias/psi-bias-n7-mfreq35-alpha50.pdf}
	\end{subfigure}
	\begin{subfigure}[b]{.5\linewidth}
		\caption{}
		\centering
		%\includegraphics[width=\linewidth]{plotsNB/alpha/Bias/psi-bias-n7-mfreq35-alpha75.pdf}
	\end{subfigure}%
	\begin{subfigure}[b]{.5\linewidth}
		\caption{}
		\centering
		%\includegraphics[width=\linewidth]{plotsNB/alpha/Bias/psi-bias-n7-mfreq35-alpha100.pdf}
	\end{subfigure}%
	\caption{Similar to Figure \ref{biasnb1} but for different lineage-frequency distributions.}
	\label{bias12}
\end{figure}


\begin{figure}[H]
	\centering
	\begin{subfigure}[t]{.5\linewidth}
		\caption{}
		\centering
		%\includegraphics[width=\linewidth]{plotsNB/alpha/Bias/psi-bias-n10-mfreq10-alpha5.pdf}
	\end{subfigure}%
	\begin{subfigure}[t]{.5\linewidth}
		\caption{}
		\centering
		%\includegraphics[width=\linewidth]{plotsNB/alpha/Bias/psi-bias-n10-mfreq10-alpha20.pdf}
	\end{subfigure}
	\begin{subfigure}[b]{.5\linewidth}
		\caption{}
		\centering
		%\includegraphics[width=\linewidth]{plotsNB/alpha/Bias/psi-bias-n10-mfreq10-alpha35.pdf}
	\end{subfigure}%
	\begin{subfigure}[b]{.5\linewidth}
		\caption{}
		\centering
		%\includegraphics[width=\linewidth]{plotsNB/alpha/Bias/psi-bias-n10-mfreq10-alpha50.pdf}
	\end{subfigure}
	\begin{subfigure}[b]{.5\linewidth}
		\caption{}
		\centering
		%\includegraphics[width=\linewidth]{plotsNB/alpha/Bias/psi-bias-n10-mfreq10-alpha75.pdf}
	\end{subfigure}%
	\begin{subfigure}[b]{.5\linewidth}
		\caption{}
		\centering
		%\includegraphics[width=\linewidth]{plotsNB/alpha/Bias/psi-bias-n10-mfreq10-alpha100.pdf}
	\end{subfigure}%
	\caption{Similar to Figure \ref{biasnb1} but for different lineage-frequency distributions.}
	\label{bias13}
\end{figure}


\begin{figure}[H]
	\centering
	\begin{subfigure}[t]{.5\linewidth}
		\caption{}
		\centering
		%\includegraphics[width=\linewidth]{plotsNB/alpha/Bias/psi-bias-n10-mfreq91-alpha5.pdf}
	\end{subfigure}%
	\begin{subfigure}[t]{.5\linewidth}
		\caption{}
		\centering
		%\includegraphics[width=\linewidth]{plotsNB/alpha/Bias/psi-bias-n10-mfreq91-alpha20.pdf}
	\end{subfigure}
	\begin{subfigure}[b]{.5\linewidth}
		\caption{}
		\centering
		%\includegraphics[width=\linewidth]{plotsNB/alpha/Bias/psi-bias-n10-mfreq91-alpha35.pdf}
	\end{subfigure}%
	\begin{subfigure}[b]{.5\linewidth}
		\caption{}
		\centering
		%\includegraphics[width=\linewidth]{plotsNB/alpha/Bias/psi-bias-n10-mfreq91-alpha50.pdf}
	\end{subfigure}
	\begin{subfigure}[b]{.5\linewidth}
		\caption{}
		\centering
		%\includegraphics[width=\linewidth]{plotsNB/alpha/Bias/psi-bias-n10-mfreq91-alpha75.pdf}
	\end{subfigure}%
	\begin{subfigure}[b]{.5\linewidth}
		\caption{}
		\centering
		%\includegraphics[width=\linewidth]{plotsNB/alpha/Bias/psi-bias-n10-mfreq91-alpha100.pdf}
	\end{subfigure}%
	\caption{Similar to Figure \ref{biasnb1} but for different lineage-frequency distributions.}
	\label{bias14}
\end{figure}


\subsubsection{Different sample sizes}

\begin{figure}[H]
	\centering
	\begin{subfigure}[t]{.5\linewidth}
		\caption{}
		\centering
		%\includegraphics[width=\linewidth]{plotsNB/N/Bias/psi-bias-n2-mfreq50-N40.pdf}
	\end{subfigure}%
	\begin{subfigure}[t]{.5\linewidth}
		\caption{}
		\centering
		%\includegraphics[width=\linewidth]{plotsNB/N/Bias/psi-bias-n2-mfreq50-N50.pdf}
	\end{subfigure}
	\begin{subfigure}[b]{.5\linewidth}
		\caption{}
		\centering
		%\includegraphics[width=\linewidth]{plotsNB/N/Bias/psi-bias-n2-mfreq50-N70.pdf}
	\end{subfigure}%
	\begin{subfigure}[b]{.5\linewidth}
		\caption{}
		\centering
		%\includegraphics[width=\linewidth]{plotsNB/N/Bias/psi-bias-n2-mfreq50-N100.pdf}
	\end{subfigure}
	\begin{subfigure}[b]{.5\linewidth}
		\caption{}
		\centering
		%\includegraphics[width=\linewidth]{plotsNB/N/Bias/psi-bias-n2-mfreq50-N150.pdf}
	\end{subfigure}%
	\begin{subfigure}[b]{.5\linewidth}
		\caption{}
		\centering
		%\includegraphics[width=\linewidth]{plotsNB/N/Bias/psi-bias-n2-mfreq50-N400.pdf}
	\end{subfigure}
	\caption{\textbf{Robustness of MOI estimates against model violations.}. The figure shows the bias in \% of the BCMLE $\hpsibc$ (solid lines) and the MLE $\hpsi$ (dashed lines) as a function of the true parameter $\psi = \frac{r(1-p)}{p(1-p^r)}$. The datasets are generated from the conditional negative binomial model whereas the estimates are derived from the conditional Poisson model. The panels correspond to different sample sizes $N$. All panels assume the same lineage-frequency distribution $\pp$ shown at the top of each panel. Each colored line corresponds to a different over-dispersion level $\alpha$ specified in \%.}
	\label{bias17}
\end{figure}

\begin{figure}[H]
	\centering
	\begin{subfigure}[t]{.5\linewidth}
		\caption{}
		\centering
		%\includegraphics[width=\linewidth]{plotsNB/N/Bias/psi-bias-n2-mfreq70-N40.pdf}
	\end{subfigure}%
	\begin{subfigure}[t]{.5\linewidth}
		\caption{}
		\centering
		%\includegraphics[width=\linewidth]{plotsNB/N/Bias/psi-bias-n2-mfreq70-N50.pdf}
	\end{subfigure}
	\begin{subfigure}[b]{.5\linewidth}
		\caption{}
		\centering
		%\includegraphics[width=\linewidth]{plotsNB/N/Bias/psi-bias-n2-mfreq70-N70.pdf}
	\end{subfigure}%
	\begin{subfigure}[b]{.5\linewidth}
		\caption{}
		\centering
		%\includegraphics[width=\linewidth]{plotsNB/N/Bias/psi-bias-n2-mfreq70-N100.pdf}
	\end{subfigure}
	\begin{subfigure}[b]{.5\linewidth}
		\caption{}
		\centering
		%\includegraphics[width=\linewidth]{plotsNB/N/Bias/psi-bias-n2-mfreq70-N150.pdf}
	\end{subfigure}%
	\begin{subfigure}[b]{.5\linewidth}
		\caption{}
		\centering
		%\includegraphics[width=\linewidth]{plotsNB/N/Bias/psi-bias-n2-mfreq70-N400.pdf}
	\end{subfigure}%
	\caption{Similar to Figure \ref{bias17} but for different lineage-frequency distributions.}
	\label{bias18}
\end{figure}


\begin{figure}[H]
	\centering
	\begin{subfigure}[t]{.5\linewidth}
		\caption{}
		\centering
		%\includegraphics[width=\linewidth]{plotsNB/N/Bias/psi-bias-n2-mfreq90-N40.pdf}
	\end{subfigure}%
	\begin{subfigure}[t]{.5\linewidth}
		\caption{}
		\centering
		%\includegraphics[width=\linewidth]{plotsNB/N/Bias/psi-bias-n2-mfreq90-N50.pdf}
	\end{subfigure}
	\begin{subfigure}[b]{.5\linewidth}
		\caption{}
		\centering
		%\includegraphics[width=\linewidth]{plotsNB/N/Bias/psi-bias-n2-mfreq90-N70.pdf}
	\end{subfigure}%
	\begin{subfigure}[b]{.5\linewidth}
		\caption{}
		\centering
		%\includegraphics[width=\linewidth]{plotsNB/N/Bias/psi-bias-n2-mfreq90-N100.pdf}
	\end{subfigure}
	\begin{subfigure}[b]{.5\linewidth}
		\caption{}
		\centering
		%\includegraphics[width=\linewidth]{plotsNB/N/Bias/psi-bias-n2-mfreq90-N150.pdf}
	\end{subfigure}%
	\begin{subfigure}[b]{.5\linewidth}
		\caption{}
		\centering
		%\includegraphics[width=\linewidth]{plotsNB/N/Bias/psi-bias-n2-mfreq90-N400.pdf}
	\end{subfigure}%
	\caption{Similar to Figure \ref{bias17} but for different lineage-frequency distributions.}
	\label{bias19}
\end{figure}


\begin{figure}[H]
	\centering
	\begin{subfigure}[t]{.5\linewidth}
		\caption{}
		\centering
		%\includegraphics[width=\linewidth]{plotsNB/N/Bias/psi-bias-n3-mfreq60-N40.pdf}
	\end{subfigure}%
	\begin{subfigure}[t]{.5\linewidth}
		\caption{}
		\centering
		%\includegraphics[width=\linewidth]{plotsNB/N/Bias/psi-bias-n3-mfreq60-N50.pdf}
	\end{subfigure}
	\begin{subfigure}[b]{.5\linewidth}
		\caption{}
		\centering
		%\includegraphics[width=\linewidth]{plotsNB/N/Bias/psi-bias-n3-mfreq60-N70.pdf}
	\end{subfigure}%
	\begin{subfigure}[b]{.5\linewidth}
		\caption{}
		\centering
		%\includegraphics[width=\linewidth]{plotsNB/N/Bias/psi-bias-n3-mfreq60-N100.pdf}
	\end{subfigure}
	\begin{subfigure}[b]{.5\linewidth}
		\caption{}
		\centering
		%\includegraphics[width=\linewidth]{plotsNB/N/Bias/psi-bias-n3-mfreq60-N150.pdf}
	\end{subfigure}%
	\begin{subfigure}[b]{.5\linewidth}
		\caption{}
		\centering
		%\includegraphics[width=\linewidth]{plotsNB/N/Bias/psi-bias-n3-mfreq60-N400.pdf}
	\end{subfigure}
	\caption{Similar to Figure \ref{bias17} but for different lineage-frequency distributions.}
	\label{bias20}
\end{figure}


\begin{figure}[H]
	\centering
	\begin{subfigure}[t]{.5\linewidth}
		\caption{}
		\centering
		%\includegraphics[width=\linewidth]{plotsNB/N/Bias/psi-bias-n3-mfreq90-N40.pdf}
	\end{subfigure}%
	\begin{subfigure}[t]{.5\linewidth}
		\caption{}
		\centering
		%\includegraphics[width=\linewidth]{plotsNB/N/Bias/psi-bias-n3-mfreq90-N50.pdf}
	\end{subfigure}
	\begin{subfigure}[b]{.5\linewidth}
		\caption{}
		\centering
		%\includegraphics[width=\linewidth]{plotsNB/N/Bias/psi-bias-n3-mfreq90-N70.pdf}
	\end{subfigure}%
	\begin{subfigure}[b]{.5\linewidth}
		\caption{}
		\centering
		%\includegraphics[width=\linewidth]{plotsNB/N/Bias/psi-bias-n3-mfreq90-N100.pdf}
	\end{subfigure}
	\begin{subfigure}[b]{.5\linewidth}
		\caption{}
		\centering
		%\includegraphics[width=\linewidth]{plotsNB/N/Bias/psi-bias-n3-mfreq90-N150.pdf}
	\end{subfigure}%
	\begin{subfigure}[b]{.5\linewidth}
		\caption{}
		\centering
		%\includegraphics[width=\linewidth]{plotsNB/N/Bias/psi-bias-n3-mfreq90-N400.pdf}
	\end{subfigure}%
	\caption{Similar to Figure \ref{bias17} but for different lineage-frequency distributions.}
	\label{bias22}
\end{figure}


\begin{figure}[H]
	\centering
	\begin{subfigure}[t]{.5\linewidth}
		\caption{}
		\centering
		%\includegraphics[width=\linewidth]{plotsNB/N/Bias/psi-bias-n4-mfreq70-N40.pdf}
	\end{subfigure}%
	\begin{subfigure}[t]{.5\linewidth}
		\caption{}
		\centering
		%\includegraphics[width=\linewidth]{plotsNB/N/Bias/psi-bias-n4-mfreq70-N50.pdf}
	\end{subfigure}
	\begin{subfigure}[b]{.5\linewidth}
		\caption{}
		\centering
		%\includegraphics[width=\linewidth]{plotsNB/N/Bias/psi-bias-n4-mfreq70-N70.pdf}
	\end{subfigure}%
	\begin{subfigure}[b]{.5\linewidth}
		\caption{}
		\centering
		%\includegraphics[width=\linewidth]{plotsNB/N/Bias/psi-bias-n4-mfreq70-N100.pdf}
	\end{subfigure}
	\begin{subfigure}[b]{.5\linewidth}
		\caption{}
		\centering
		%\includegraphics[width=\linewidth]{plotsNB/N/Bias/psi-bias-n4-mfreq70-N150.pdf}
	\end{subfigure}%
	\begin{subfigure}[b]{.5\linewidth}
		\caption{}
		\centering
		%\includegraphics[width=\linewidth]{plotsNB/N/Bias/psi-bias-n4-mfreq70-N400.pdf}
	\end{subfigure}%
	\caption{Similar to Figure \ref{bias17} but for different lineage-frequency distributions.}
	\label{bias25}
\end{figure}


\begin{figure}[H]
	\centering
	\begin{subfigure}[t]{.5\linewidth}
		\caption{}
		\centering
		%\includegraphics[width=\linewidth]{plotsNB/N/Bias/psi-bias-n5-mfreq20-N40.pdf}
	\end{subfigure}%
	\begin{subfigure}[t]{.5\linewidth}
		\caption{}
		\centering
		%\includegraphics[width=\linewidth]{plotsNB/N/Bias/psi-bias-n5-mfreq20-N50.pdf}
	\end{subfigure}
	\begin{subfigure}[b]{.5\linewidth}
		\caption{}
		\centering
		%\includegraphics[width=\linewidth]{plotsNB/N/Bias/psi-bias-n5-mfreq20-N70.pdf}
	\end{subfigure}%
	\begin{subfigure}[b]{.5\linewidth}
		\caption{}
		\centering
		%\includegraphics[width=\linewidth]{plotsNB/N/Bias/psi-bias-n5-mfreq20-N100.pdf}
	\end{subfigure}
	\begin{subfigure}[b]{.5\linewidth}
		\caption{}
		\centering
		%\includegraphics[width=\linewidth]{plotsNB/N/Bias/psi-bias-n5-mfreq20-N150.pdf}
	\end{subfigure}%
	\begin{subfigure}[b]{.5\linewidth}
		\caption{}
		\centering
		%\includegraphics[width=\linewidth]{plotsNB/N/Bias/psi-bias-n5-mfreq20-N400.pdf}
	\end{subfigure}%
	\caption{Similar to Figure \ref{bias17} but for different lineage-frequency distributions.}
	\label{bias26}
\end{figure}


\begin{figure}[H]
	\centering
	\begin{subfigure}[t]{.5\linewidth}
		\caption{}
		\centering
		%\includegraphics[width=\linewidth]{plotsNB/N/Bias/psi-bias-n5-mfreq80-N40.pdf}
	\end{subfigure}%
	\begin{subfigure}[t]{.5\linewidth}
		\caption{}
		\centering
		%\includegraphics[width=\linewidth]{plotsNB/N/Bias/psi-bias-n5-mfreq80-N50.pdf}
	\end{subfigure}
	\begin{subfigure}[b]{.5\linewidth}
		\caption{}
		\centering
		%\includegraphics[width=\linewidth]{plotsNB/N/Bias/psi-bias-n5-mfreq80-N70.pdf}
	\end{subfigure}%
	\begin{subfigure}[b]{.5\linewidth}
		\caption{}
		\centering
		%\includegraphics[width=\linewidth]{plotsNB/N/Bias/psi-bias-n5-mfreq80-N100.pdf}
	\end{subfigure}
	\begin{subfigure}[b]{.5\linewidth}
		\caption{}
		\centering
		%\includegraphics[width=\linewidth]{plotsNB/N/Bias/psi-bias-n5-mfreq80-N150.pdf}
	\end{subfigure}%
	\begin{subfigure}[b]{.5\linewidth}
		\caption{}
		\centering
		%\includegraphics[width=\linewidth]{plotsNB/N/Bias/psi-bias-n5-mfreq80-N400.pdf}
	\end{subfigure}%
	\caption{Similar to Figure \ref{bias17} but for different lineage-frequency distributions.}
	\label{bias27}
\end{figure}


\begin{figure}[H]
	\centering
	\begin{subfigure}[t]{.5\linewidth}
		\caption{}
		\centering
		%\includegraphics[width=\linewidth]{plotsNB/N/Bias/psi-bias-n7-mfreq35-N40.pdf}
	\end{subfigure}%
	\begin{subfigure}[t]{.5\linewidth}
		\caption{}
		\centering
		%\includegraphics[width=\linewidth]{plotsNB/N/Bias/psi-bias-n7-mfreq35-N50.pdf}
	\end{subfigure}
	\begin{subfigure}[b]{.5\linewidth}
		\caption{}
		\centering
		%\includegraphics[width=\linewidth]{plotsNB/N/Bias/psi-bias-n7-mfreq35-N70.pdf}
	\end{subfigure}%
	\begin{subfigure}[b]{.5\linewidth}
		\caption{}
		\centering
		%\includegraphics[width=\linewidth]{plotsNB/N/Bias/psi-bias-n7-mfreq35-N100.pdf}
	\end{subfigure}
	\begin{subfigure}[b]{.5\linewidth}
		\caption{}
		\centering
		%\includegraphics[width=\linewidth]{plotsNB/N/Bias/psi-bias-n7-mfreq35-N150.pdf}
	\end{subfigure}%
	\begin{subfigure}[b]{.5\linewidth}
		\caption{}
		\centering
		%\includegraphics[width=\linewidth]{plotsNB/N/Bias/psi-bias-n7-mfreq35-N400.pdf}
	\end{subfigure}%
	\caption{Similar to Figure \ref{bias17} but for different lineage-frequency distributions.}
	\label{bias28}
\end{figure}


\begin{figure}[H]
	\centering
	\begin{subfigure}[t]{.5\linewidth}
		\caption{}
		\centering
		%\includegraphics[width=\linewidth]{plotsNB/N/Bias/psi-bias-n10-mfreq10-N40.pdf}
	\end{subfigure}%
	\begin{subfigure}[t]{.5\linewidth}
		\caption{}
		\centering
		%\includegraphics[width=\linewidth]{plotsNB/N/Bias/psi-bias-n10-mfreq10-N50.pdf}
	\end{subfigure}
	\begin{subfigure}[b]{.5\linewidth}
		\caption{}
		\centering
		%\includegraphics[width=\linewidth]{plotsNB/N/Bias/psi-bias-n10-mfreq10-N70.pdf}
	\end{subfigure}%
	\begin{subfigure}[b]{.5\linewidth}
		\caption{}
		\centering
		%\includegraphics[width=\linewidth]{plotsNB/N/Bias/psi-bias-n10-mfreq10-N100.pdf}
	\end{subfigure}
	\begin{subfigure}[b]{.5\linewidth}
		\caption{}
		\centering
		%\includegraphics[width=\linewidth]{plotsNB/N/Bias/psi-bias-n10-mfreq10-N150.pdf}
	\end{subfigure}%
	\begin{subfigure}[b]{.5\linewidth}
		\caption{}
		\centering
		%\includegraphics[width=\linewidth]{plotsNB/N/Bias/psi-bias-n10-mfreq10-N400.pdf}
	\end{subfigure}%
	\caption{Similar to Figure \ref{bias17} but for different lineage-frequency distributions.}
	\label{bias29}
\end{figure}


\begin{figure}[H]
	\centering
	\begin{subfigure}[t]{.5\linewidth}
		\caption{}
		\centering
		%\includegraphics[width=\linewidth]{plotsNB/N/Bias/psi-bias-n10-mfreq91-N40.pdf}
	\end{subfigure}%
	\begin{subfigure}[t]{.5\linewidth}
		\caption{}
		\centering
		%\includegraphics[width=\linewidth]{plotsNB/N/Bias/psi-bias-n10-mfreq91-N50.pdf}
	\end{subfigure}
	\begin{subfigure}[b]{.5\linewidth}
		\caption{}
		\centering
		%\includegraphics[width=\linewidth]{plotsNB/N/Bias/psi-bias-n10-mfreq91-N70.pdf}
	\end{subfigure}%
	\begin{subfigure}[b]{.5\linewidth}
		\caption{}
		\centering
		%\includegraphics[width=\linewidth]{plotsNB/N/Bias/psi-bias-n10-mfreq91-N100.pdf}
	\end{subfigure}
	\begin{subfigure}[b]{.5\linewidth}
		\caption{}
		\centering
		%\includegraphics[width=\linewidth]{plotsNB/N/Bias/psi-bias-n10-mfreq91-N150.pdf}
	\end{subfigure}%
	\begin{subfigure}[b]{.5\linewidth}
		\caption{}
		\centering
		%\includegraphics[width=\linewidth]{plotsNB/N/Bias/psi-bias-n10-mfreq91-N400.pdf}
	\end{subfigure}%
	\caption{Similar to Figure \ref{bias17} but for different lineage-frequency distributions.}
	\label{bias30}
\end{figure}

%%%%%%%%%%%%%%%%%%%%%%%%%%%%%%%%%%%%%%%%%%%%%%%%%%%%%%%%%%%%%%%%%%%%%%%%%%%%%%%%%%%%%%%%%%%%%

\subsection{CV of the BCMLE in \%}

\subsubsection{Different levels of overdispersion}

\begin{figure}[H]
	\centering
	\begin{subfigure}[t]{.5\linewidth}
		\caption{}
		\centering
		%\includegraphics[width=\linewidth]{plotsNB/alpha/CV/psi-CV-n2-mfreq50-alpha5.pdf}
	\end{subfigure}%
	\begin{subfigure}[t]{.5\linewidth}
		\caption{}
		\centering
		%\includegraphics[width=\linewidth]{plotsNB/alpha/CV/psi-CV-n2-mfreq50-alpha20.pdf}
	\end{subfigure}
	\begin{subfigure}[b]{.5\linewidth}
		\caption{}
		\centering
		%\includegraphics[width=\linewidth]{plotsNB/alpha/CV/psi-CV-n2-mfreq50-alpha35.pdf}
	\end{subfigure}%
	\begin{subfigure}[b]{.5\linewidth}
		\caption{}
		\centering
		%\includegraphics[width=\linewidth]{plotsNB/alpha/CV/psi-CV-n2-mfreq50-alpha50.pdf}
	\end{subfigure}
	\begin{subfigure}[b]{.5\linewidth}
		\caption{}
		\centering
		%\includegraphics[width=\linewidth]{plotsNB/alpha/CV/psi-CV-n2-mfreq50-alpha75.pdf}
	\end{subfigure}%
	\begin{subfigure}[b]{.5\linewidth}
		\caption{}
		\centering
		%\includegraphics[width=\linewidth]{plotsNB/alpha/CV/psi-CV-n2-mfreq50-alpha100.pdf}
	\end{subfigure}%
	\caption{\textbf{Variance of MOI estimates under model violations}. Similar to Figure \ref{biasnb1} but for the coefficient of variation in \%.}
	\label{CVnb1}
\end{figure}

\begin{figure}[H]
	\centering
	\begin{subfigure}[t]{.5\linewidth}
		\caption{}
		\centering
		%\includegraphics[width=\linewidth]{plotsNB/alpha/CV/psi-CV-n2-mfreq70-alpha5.pdf}
	\end{subfigure}%
	\begin{subfigure}[t]{.5\linewidth}
		\caption{}
		\centering
		%\includegraphics[width=\linewidth]{plotsNB/alpha/CV/psi-CV-n2-mfreq70-alpha20.pdf}
	\end{subfigure}
	\begin{subfigure}[b]{.5\linewidth}
		\caption{}
		\centering
		%\includegraphics[width=\linewidth]{plotsNB/alpha/CV/psi-CV-n2-mfreq70-alpha35.pdf}
	\end{subfigure}%
	\begin{subfigure}[b]{.5\linewidth}
		\caption{}
		\centering
		%\includegraphics[width=\linewidth]{plotsNB/alpha/CV/psi-CV-n2-mfreq70-alpha50.pdf}
	\end{subfigure}
	\begin{subfigure}[b]{.5\linewidth}
		\caption{}
		\centering
		%\includegraphics[width=\linewidth]{plotsNB/alpha/CV/psi-CV-n2-mfreq70-alpha75.pdf}
	\end{subfigure}%
	\begin{subfigure}[b]{.5\linewidth}
		\caption{}
		\centering
		%\includegraphics[width=\linewidth]{plotsNB/alpha/CV/psi-CV-n2-mfreq70-alpha100.pdf}
	\end{subfigure}%
	\caption{Similar to Figure \ref{CVnb1} but for different lineage-frequency distributions.}
	\label{CVnb2}
\end{figure}


\begin{figure}[H]
	\centering
	\begin{subfigure}[t]{.5\linewidth}
		\caption{}
		\centering
		%\includegraphics[width=\linewidth]{plotsNB/alpha/CV/psi-CV-n2-mfreq90-alpha5.pdf}
	\end{subfigure}%
	\begin{subfigure}[t]{.5\linewidth}
		\caption{}
		\centering
		%\includegraphics[width=\linewidth]{plotsNB/alpha/CV/psi-CV-n2-mfreq90-alpha20.pdf}
	\end{subfigure}
	\begin{subfigure}[b]{.5\linewidth}
		\caption{}
		\centering
		%\includegraphics[width=\linewidth]{plotsNB/alpha/CV/psi-CV-n2-mfreq90-alpha35.pdf}
	\end{subfigure}%
	\begin{subfigure}[b]{.5\linewidth}
		\caption{}
		\centering
		%\includegraphics[width=\linewidth]{plotsNB/alpha/CV/psi-CV-n2-mfreq90-alpha50.pdf}
	\end{subfigure}
	\begin{subfigure}[b]{.5\linewidth}
		\caption{}
		\centering
		%\includegraphics[width=\linewidth]{plotsNB/alpha/CV/psi-CV-n2-mfreq90-alpha75.pdf}
	\end{subfigure}%
	\begin{subfigure}[b]{.5\linewidth}
		\caption{}
		\centering
		%\includegraphics[width=\linewidth]{plotsNB/alpha/CV/psi-CV-n2-mfreq90-alpha100.pdf}
	\end{subfigure}%
	\caption{Similar to Figure \ref{CVnb1} but for different lineage-frequency distributions.}
	\label{CVnb3}
\end{figure}


\begin{figure}[H]
	\centering
	\begin{subfigure}[t]{.5\linewidth}
		\caption{}
		\centering
		%\includegraphics[width=\linewidth]{plotsNB/alpha/CV/psi-CV-n3-mfreq60-alpha5.pdf}
	\end{subfigure}%
	\begin{subfigure}[t]{.5\linewidth}
		\caption{}
		\centering
		%\includegraphics[width=\linewidth]{plotsNB/alpha/CV/psi-CV-n3-mfreq60-alpha20.pdf}
	\end{subfigure}
	\begin{subfigure}[b]{.5\linewidth}
		\caption{}
		\centering
		%\includegraphics[width=\linewidth]{plotsNB/alpha/CV/psi-CV-n3-mfreq60-alpha35.pdf}
	\end{subfigure}%
	\begin{subfigure}[b]{.5\linewidth}
		\caption{}
		\centering
		%\includegraphics[width=\linewidth]{plotsNB/alpha/CV/psi-CV-n3-mfreq60-alpha50.pdf}
	\end{subfigure}
	\begin{subfigure}[b]{.5\linewidth}
		\caption{}
		\centering
		%\includegraphics[width=\linewidth]{plotsNB/alpha/CV/psi-CV-n3-mfreq60-alpha75.pdf}
	\end{subfigure}%
	\begin{subfigure}[b]{.5\linewidth}
		\caption{}
		\centering
		%\includegraphics[width=\linewidth]{plotsNB/alpha/CV/psi-CV-n3-mfreq60-alpha100.pdf}
	\end{subfigure}%
	\caption{Similar to Figure \ref{CVnb1} but for different lineage-frequency distributions.}
	\label{CVnb5}
\end{figure}


\begin{figure}[H]
	\centering
	\begin{subfigure}[t]{.5\linewidth}
		\caption{}
		\centering
		%\includegraphics[width=\linewidth]{plotsNB/alpha/CV/psi-CV-n3-mfreq90-alpha5.pdf}
	\end{subfigure}%
	\begin{subfigure}[t]{.5\linewidth}
		\caption{}
		\centering
		%\includegraphics[width=\linewidth]{plotsNB/alpha/CV/psi-CV-n3-mfreq90-alpha20.pdf}
	\end{subfigure}
	\begin{subfigure}[b]{.5\linewidth}
		\caption{}
		\centering
		%\includegraphics[width=\linewidth]{plotsNB/alpha/CV/psi-CV-n3-mfreq90-alpha35.pdf}
	\end{subfigure}%
	\begin{subfigure}[b]{.5\linewidth}
		\caption{}
		\centering
		%\includegraphics[width=\linewidth]{plotsNB/alpha/CV/psi-CV-n3-mfreq90-alpha50.pdf}
	\end{subfigure}
	\begin{subfigure}[b]{.5\linewidth}
		\caption{}
		\centering
		%\includegraphics[width=\linewidth]{plotsNB/alpha/CV/psi-CV-n3-mfreq90-alpha75.pdf}
	\end{subfigure}%
	\begin{subfigure}[b]{.5\linewidth}
		\caption{}
		\centering
		%\includegraphics[width=\linewidth]{plotsNB/alpha/CV/psi-CV-n3-mfreq90-alpha100.pdf}
	\end{subfigure}%
	\caption{Similar to Figure \ref{CVnb1} but for different lineage-frequency distributions.}
	\label{CVnb6}
\end{figure}


\begin{figure}[H]
	\centering
	\begin{subfigure}[t]{.5\linewidth}
		\caption{}
		\centering
		%\includegraphics[width=\linewidth]{plotsNB/alpha/CV/psi-CV-n4-mfreq70-alpha5.pdf}
	\end{subfigure}%
	\begin{subfigure}[t]{.5\linewidth}
		\caption{}
		\centering
		%\includegraphics[width=\linewidth]{plotsNB/alpha/CV/psi-CV-n4-mfreq70-alpha20.pdf}
	\end{subfigure}
	\begin{subfigure}[b]{.5\linewidth}
		\caption{}
		\centering
		%\includegraphics[width=\linewidth]{plotsNB/alpha/CV/psi-CV-n4-mfreq70-alpha35.pdf}
	\end{subfigure}%
	\begin{subfigure}[b]{.5\linewidth}
		\caption{}
		\centering
		%\includegraphics[width=\linewidth]{plotsNB/alpha/CV/psi-CV-n4-mfreq70-alpha50.pdf}
	\end{subfigure}
	\begin{subfigure}[b]{.5\linewidth}
		\caption{}
		\centering
		%\includegraphics[width=\linewidth]{plotsNB/alpha/CV/psi-CV-n4-mfreq70-alpha75.pdf}
	\end{subfigure}%
	\begin{subfigure}[b]{.5\linewidth}
		\caption{}
		\centering
		%\includegraphics[width=\linewidth]{plotsNB/alpha/CV/psi-CV-n4-mfreq70-alpha100.pdf}
	\end{subfigure}%
	\caption{Similar to Figure \ref{CVnb1} but for different lineage-frequency distributions.}
	\label{CV9}
\end{figure}


\begin{figure}[H]
	\centering
	\begin{subfigure}[t]{.5\linewidth}
		\caption{}
		\centering
		%\includegraphics[width=\linewidth]{plotsNB/alpha/CV/psi-CV-n5-mfreq20-alpha5.pdf}
	\end{subfigure}%
	\begin{subfigure}[t]{.5\linewidth}
		\caption{}
		\centering
		%\includegraphics[width=\linewidth]{plotsNB/alpha/CV/psi-CV-n5-mfreq20-alpha20.pdf}
	\end{subfigure}
	\begin{subfigure}[b]{.5\linewidth}
		\caption{}
		\centering
		%\includegraphics[width=\linewidth]{plotsNB/alpha/CV/psi-CV-n5-mfreq20-alpha35.pdf}
	\end{subfigure}%
	\begin{subfigure}[b]{.5\linewidth}
		\caption{}
		\centering
		%\includegraphics[width=\linewidth]{plotsNB/alpha/CV/psi-CV-n5-mfreq20-alpha50.pdf}
	\end{subfigure}
	\begin{subfigure}[b]{.5\linewidth}
		\caption{}
		\centering
		%\includegraphics[width=\linewidth]{plotsNB/alpha/CV/psi-CV-n5-mfreq20-alpha75.pdf}
	\end{subfigure}%
	\begin{subfigure}[b]{.5\linewidth}
		\caption{}
		\centering
		%\includegraphics[width=\linewidth]{plotsNB/alpha/CV/psi-CV-n5-mfreq20-alpha100.pdf}
	\end{subfigure}%
	\caption{Similar to Figure \ref{CVnb1} but for different lineage-frequency distributions.}
	\label{CV10}
\end{figure}


\begin{figure}[H]
	\centering
	\begin{subfigure}[t]{.5\linewidth}
		\caption{}
		\centering
		%\includegraphics[width=\linewidth]{plotsNB/alpha/CV/psi-CV-n5-mfreq80-alpha5.pdf}
	\end{subfigure}%
	\begin{subfigure}[t]{.5\linewidth}
		\caption{}
		\centering
		%\includegraphics[width=\linewidth]{plotsNB/alpha/CV/psi-CV-n5-mfreq80-alpha20.pdf}
	\end{subfigure}
	\begin{subfigure}[b]{.5\linewidth}
		\caption{}
		\centering
		%\includegraphics[width=\linewidth]{plotsNB/alpha/CV/psi-CV-n5-mfreq80-alpha35.pdf}
	\end{subfigure}%
	\begin{subfigure}[b]{.5\linewidth}
		\caption{}
		\centering
		%\includegraphics[width=\linewidth]{plotsNB/alpha/CV/psi-CV-n5-mfreq80-alpha50.pdf}
	\end{subfigure}
	\begin{subfigure}[b]{.5\linewidth}
		\caption{}
		\centering
		%\includegraphics[width=\linewidth]{plotsNB/alpha/CV/psi-CV-n5-mfreq80-alpha75.pdf}
	\end{subfigure}%
	\begin{subfigure}[b]{.5\linewidth}
		\caption{}
		\centering
		%\includegraphics[width=\linewidth]{plotsNB/alpha/CV/psi-CV-n5-mfreq80-alpha100.pdf}
	\end{subfigure}%
	\caption{Similar to Figure \ref{CVnb1} but for different lineage-frequency distributions.}
	\label{CV11}
\end{figure}


\begin{figure}[H]
	\centering
	\begin{subfigure}[t]{.5\linewidth}
		\caption{}
		\centering
		%\includegraphics[width=\linewidth]{plotsNB/alpha/CV/psi-CV-n7-mfreq35-alpha5.pdf}
	\end{subfigure}%
	\begin{subfigure}[t]{.5\linewidth}
		\caption{}
		\centering
		%\includegraphics[width=\linewidth]{plotsNB/alpha/CV/psi-CV-n7-mfreq35-alpha20.pdf}
	\end{subfigure}
	\begin{subfigure}[b]{.5\linewidth}
		\caption{}
		\centering
		%\includegraphics[width=\linewidth]{plotsNB/alpha/CV/psi-CV-n7-mfreq35-alpha35.pdf}
	\end{subfigure}%
	\begin{subfigure}[b]{.5\linewidth}
		\caption{}
		\centering
		%\includegraphics[width=\linewidth]{plotsNB/alpha/CV/psi-CV-n7-mfreq35-alpha50.pdf}
	\end{subfigure}
	\begin{subfigure}[b]{.5\linewidth}
		\caption{}
		\centering
		%\includegraphics[width=\linewidth]{plotsNB/alpha/CV/psi-CV-n7-mfreq35-alpha75.pdf}
	\end{subfigure}%
	\begin{subfigure}[b]{.5\linewidth}
		\caption{}
		\centering
		%\includegraphics[width=\linewidth]{plotsNB/alpha/CV/psi-CV-n7-mfreq35-alpha100.pdf}
	\end{subfigure}%
	\caption{Similar to Figure \ref{CVnb1} but for different lineage-frequency distributions.}
	\label{CV12}
\end{figure}


\begin{figure}[H]
	\centering
	\begin{subfigure}[t]{.5\linewidth}
		\caption{}
		\centering
		%\includegraphics[width=\linewidth]{plotsNB/alpha/CV/psi-CV-n10-mfreq10-alpha5.pdf}
	\end{subfigure}%
	\begin{subfigure}[t]{.5\linewidth}
		\caption{}
		\centering
		%\includegraphics[width=\linewidth]{plotsNB/alpha/CV/psi-CV-n10-mfreq10-alpha20.pdf}
	\end{subfigure}
	\begin{subfigure}[b]{.5\linewidth}
		\caption{}
		\centering
		%\includegraphics[width=\linewidth]{plotsNB/alpha/CV/psi-CV-n10-mfreq10-alpha35.pdf}
	\end{subfigure}%
	\begin{subfigure}[b]{.5\linewidth}
		\caption{}
		\centering
		%\includegraphics[width=\linewidth]{plotsNB/alpha/CV/psi-CV-n10-mfreq10-alpha50.pdf}
	\end{subfigure}
	\begin{subfigure}[b]{.5\linewidth}
		\caption{}
		\centering
		%\includegraphics[width=\linewidth]{plotsNB/alpha/CV/psi-CV-n10-mfreq10-alpha75.pdf}
	\end{subfigure}%
	\begin{subfigure}[b]{.5\linewidth}
		\caption{}
		\centering
		%\includegraphics[width=\linewidth]{plotsNB/alpha/CV/psi-CV-n10-mfreq10-alpha100.pdf}
	\end{subfigure}%
	\caption{Similar to Figure \ref{CVnb1} but for different lineage-frequency distributions.}
	\label{CV13}
\end{figure}


\begin{figure}[H]
	\centering
	\begin{subfigure}[t]{.5\linewidth}
		\caption{}
		\centering
		%\includegraphics[width=\linewidth]{plotsNB/alpha/CV/psi-CV-n10-mfreq91-alpha5.pdf}
	\end{subfigure}%
	\begin{subfigure}[t]{.5\linewidth}
		\caption{}
		\centering
		%\includegraphics[width=\linewidth]{plotsNB/alpha/CV/psi-CV-n10-mfreq91-alpha20.pdf}
	\end{subfigure}
	\begin{subfigure}[b]{.5\linewidth}
		\caption{}
		\centering
		%\includegraphics[width=\linewidth]{plotsNB/alpha/CV/psi-CV-n10-mfreq91-alpha35.pdf}
	\end{subfigure}%
	\begin{subfigure}[b]{.5\linewidth}
		\caption{}
		\centering
		%\includegraphics[width=\linewidth]{plotsNB/alpha/CV/psi-CV-n10-mfreq91-alpha50.pdf}
	\end{subfigure}
	\begin{subfigure}[b]{.5\linewidth}
		\caption{}
		\centering
		%\includegraphics[width=\linewidth]{plotsNB/alpha/CV/psi-CV-n10-mfreq91-alpha75.pdf}
	\end{subfigure}%
	\begin{subfigure}[b]{.5\linewidth}
		\caption{}
		\centering
		%\includegraphics[width=\linewidth]{plotsNB/alpha/CV/psi-CV-n10-mfreq91-alpha100.pdf}
	\end{subfigure}%
	\caption{Similar to Figure \ref{CVnb1} but for different lineage-frequency distributions.}
	\label{CV14}
\end{figure}


%%%%%%%%%%%%%%%%%%%%%%%%%%%%%%%%%%%%%%%%%%%%%%%%%%%%%%%%%%%%%%%%%%%%%%%%%%%%%%%%%%%%%%%%%%%%%%%%

\subsubsection{Different sample sizes}

\begin{figure}[H]
	\centering
	\begin{subfigure}[t]{.5\linewidth}
		\caption{}
		\centering
		%\includegraphics[width=\linewidth]{plotsNB/N/CV/psi-CV-n2-mfreq50-N40.pdf}
	\end{subfigure}%
	\begin{subfigure}[t]{.5\linewidth}
		\caption{}
		\centering
		%\includegraphics[width=\linewidth]{plotsNB/N/CV/psi-CV-n2-mfreq50-N50.pdf}
	\end{subfigure}
	\begin{subfigure}[b]{.5\linewidth}
		\caption{}
		\centering
		%\includegraphics[width=\linewidth]{plotsNB/N/CV/psi-CV-n2-mfreq50-N70.pdf}
	\end{subfigure}%
	\begin{subfigure}[b]{.5\linewidth}
		\caption{}
		\centering
		%\includegraphics[width=\linewidth]{plotsNB/N/CV/psi-CV-n2-mfreq50-N100.pdf}
	\end{subfigure}
	\begin{subfigure}[b]{.5\linewidth}
		\caption{}
		\centering
		%\includegraphics[width=\linewidth]{plotsNB/N/CV/psi-CV-n2-mfreq50-N150.pdf}
	\end{subfigure}%
	\begin{subfigure}[b]{.5\linewidth}
		\caption{}
		\centering
		%\includegraphics[width=\linewidth]{plotsNB/N/CV/psi-CV-n2-mfreq50-N400.pdf}
	\end{subfigure}
	\caption{\textbf{Variance of MOI estimates under model violations}. Similar to Figure \ref{bias17} but for the coefficient of variation in \%.}
	\label{CV17}
\end{figure}

\begin{figure}[H]
	\centering
	\begin{subfigure}[t]{.5\linewidth}
		\caption{}
		\centering
		%\includegraphics[width=\linewidth]{plotsNB/N/CV/psi-CV-n2-mfreq70-N40.pdf}
	\end{subfigure}%
	\begin{subfigure}[t]{.5\linewidth}
		\caption{}
		\centering
		%\includegraphics[width=\linewidth]{plotsNB/N/CV/psi-CV-n2-mfreq70-N50.pdf}
	\end{subfigure}
	\begin{subfigure}[b]{.5\linewidth}
		\caption{}
		\centering
		%\includegraphics[width=\linewidth]{plotsNB/N/CV/psi-CV-n2-mfreq70-N70.pdf}
	\end{subfigure}%
	\begin{subfigure}[b]{.5\linewidth}
		\caption{}
		\centering
		%\includegraphics[width=\linewidth]{plotsNB/N/CV/psi-CV-n2-mfreq70-N100.pdf}
	\end{subfigure}
	\begin{subfigure}[b]{.5\linewidth}
		\caption{}
		\centering
		%\includegraphics[width=\linewidth]{plotsNB/N/CV/psi-CV-n2-mfreq70-N150.pdf}
	\end{subfigure}%
	\begin{subfigure}[b]{.5\linewidth}
		\caption{}
		\centering
		%\includegraphics[width=\linewidth]{plotsNB/N/CV/psi-CV-n2-mfreq70-N400.pdf}
	\end{subfigure}%
	\caption{Similar to Figure \ref{CV17} but for different lineage-frequency distributions.}
	\label{CV18}
\end{figure}


\begin{figure}[H]
	\centering
	\begin{subfigure}[t]{.5\linewidth}
		\caption{}
		\centering
		%\includegraphics[width=\linewidth]{plotsNB/N/CV/psi-CV-n2-mfreq90-N40.pdf}
	\end{subfigure}%
	\begin{subfigure}[t]{.5\linewidth}
		\caption{}
		\centering
		%\includegraphics[width=\linewidth]{plotsNB/N/CV/psi-CV-n2-mfreq90-N50.pdf}
	\end{subfigure}
	\begin{subfigure}[b]{.5\linewidth}
		\caption{}
		\centering
		%\includegraphics[width=\linewidth]{plotsNB/N/CV/psi-CV-n2-mfreq90-N70.pdf}
	\end{subfigure}%
	\begin{subfigure}[b]{.5\linewidth}
		\caption{}
		\centering
		%\includegraphics[width=\linewidth]{plotsNB/N/CV/psi-CV-n2-mfreq90-N100.pdf}
	\end{subfigure}
	\begin{subfigure}[b]{.5\linewidth}
		\caption{}
		\centering
		%\includegraphics[width=\linewidth]{plotsNB/N/CV/psi-CV-n2-mfreq90-N150.pdf}
	\end{subfigure}%
	\begin{subfigure}[b]{.5\linewidth}
		\caption{}
		\centering
		%\includegraphics[width=\linewidth]{plotsNB/N/CV/psi-CV-n2-mfreq90-N400.pdf}
	\end{subfigure}%
	\caption{Similar to Figure \ref{CV17} but for different lineage-frequency distributions.}
	\label{CV19}
\end{figure}


\begin{figure}[H]
	\centering
	\begin{subfigure}[t]{.5\linewidth}
		\caption{}
		\centering
		%\includegraphics[width=\linewidth]{plotsNB/N/CV/psi-CV-n3-mfreq60-N40.pdf}
	\end{subfigure}%
	\begin{subfigure}[t]{.5\linewidth}
		\caption{}
		\centering
		%\includegraphics[width=\linewidth]{plotsNB/N/CV/psi-CV-n3-mfreq60-N50.pdf}
	\end{subfigure}
	\begin{subfigure}[b]{.5\linewidth}
		\caption{}
		\centering
		%\includegraphics[width=\linewidth]{plotsNB/N/CV/psi-CV-n3-mfreq60-N70.pdf}
	\end{subfigure}%
	\begin{subfigure}[b]{.5\linewidth}
		\caption{}
		\centering
		%\includegraphics[width=\linewidth]{plotsNB/N/CV/psi-CV-n3-mfreq60-N100.pdf}
	\end{subfigure}
	\begin{subfigure}[b]{.5\linewidth}
		\caption{}
		\centering
		%\includegraphics[width=\linewidth]{plotsNB/N/CV/psi-CV-n3-mfreq60-N150.pdf}
	\end{subfigure}%
	\begin{subfigure}[b]{.5\linewidth}
		\caption{}
		\centering
		%\includegraphics[width=\linewidth]{plotsNB/N/CV/psi-CV-n3-mfreq60-N400.pdf}
	\end{subfigure}
	\caption{Similar to Figure \ref{CV17} but for different lineage-frequency distributions.}
	\label{CV20}
\end{figure}


\begin{figure}[H]
	\centering
	\begin{subfigure}[t]{.5\linewidth}
		\caption{}
		\centering
		%\includegraphics[width=\linewidth]{plotsNB/N/CV/psi-CV-n3-mfreq90-N40.pdf}
	\end{subfigure}%
	\begin{subfigure}[t]{.5\linewidth}
		\caption{}
		\centering
		%\includegraphics[width=\linewidth]{plotsNB/N/CV/psi-CV-n3-mfreq90-N50.pdf}
	\end{subfigure}
	\begin{subfigure}[b]{.5\linewidth}
		\caption{}
		\centering
		%\includegraphics[width=\linewidth]{plotsNB/N/CV/psi-CV-n3-mfreq90-N70.pdf}
	\end{subfigure}%
	\begin{subfigure}[b]{.5\linewidth}
		\caption{}
		\centering
		%\includegraphics[width=\linewidth]{plotsNB/N/CV/psi-CV-n3-mfreq90-N100.pdf}
	\end{subfigure}
	\begin{subfigure}[b]{.5\linewidth}
		\caption{}
		\centering
		%\includegraphics[width=\linewidth]{plotsNB/N/CV/psi-CV-n3-mfreq90-N150.pdf}
	\end{subfigure}%
	\begin{subfigure}[b]{.5\linewidth}
		\caption{}
		\centering
		%\includegraphics[width=\linewidth]{plotsNB/N/CV/psi-CV-n3-mfreq90-N400.pdf}
	\end{subfigure}%
	\caption{Similar to Figure \ref{CV17} but for different lineage-frequency distributions.}
	\label{CV22}
\end{figure}


\begin{figure}[H]
	\centering
	\begin{subfigure}[t]{.5\linewidth}
		\caption{}
		\centering
		%\includegraphics[width=\linewidth]{plotsNB/N/CV/psi-CV-n4-mfreq70-N40.pdf}
	\end{subfigure}%
	\begin{subfigure}[t]{.5\linewidth}
		\caption{}
		\centering
		%\includegraphics[width=\linewidth]{plotsNB/N/CV/psi-CV-n4-mfreq70-N50.pdf}
	\end{subfigure}
	\begin{subfigure}[b]{.5\linewidth}
		\caption{}
		\centering
		%\includegraphics[width=\linewidth]{plotsNB/N/CV/psi-CV-n4-mfreq70-N70.pdf}
	\end{subfigure}%
	\begin{subfigure}[b]{.5\linewidth}
		\caption{}
		\centering
		%\includegraphics[width=\linewidth]{plotsNB/N/CV/psi-CV-n4-mfreq70-N100.pdf}
	\end{subfigure}
	\begin{subfigure}[b]{.5\linewidth}
		\caption{}
		\centering
		%\includegraphics[width=\linewidth]{plotsNB/N/CV/psi-CV-n4-mfreq70-N150.pdf}
	\end{subfigure}%
	\begin{subfigure}[b]{.5\linewidth}
		\caption{}
		\centering
		%\includegraphics[width=\linewidth]{plotsNB/N/CV/psi-CV-n4-mfreq70-N400.pdf}
	\end{subfigure}%
	\caption{Similar to Figure \ref{CV17} but for different lineage-frequency distributions.}
	\label{CV25}
\end{figure}


\begin{figure}[H]
	\centering
	\begin{subfigure}[t]{.5\linewidth}
		\caption{}
		\centering
		%\includegraphics[width=\linewidth]{plotsNB/N/CV/psi-CV-n5-mfreq20-N40.pdf}
	\end{subfigure}%
	\begin{subfigure}[t]{.5\linewidth}
		\caption{}
		\centering
		%\includegraphics[width=\linewidth]{plotsNB/N/CV/psi-CV-n5-mfreq20-N50.pdf}
	\end{subfigure}
	\begin{subfigure}[b]{.5\linewidth}
		\caption{}
		\centering
		%\includegraphics[width=\linewidth]{plotsNB/N/CV/psi-CV-n5-mfreq20-N70.pdf}
	\end{subfigure}%
	\begin{subfigure}[b]{.5\linewidth}
		\caption{}
		\centering
		%\includegraphics[width=\linewidth]{plotsNB/N/CV/psi-CV-n5-mfreq20-N100.pdf}
	\end{subfigure}
	\begin{subfigure}[b]{.5\linewidth}
		\caption{}
		\centering
		%\includegraphics[width=\linewidth]{plotsNB/N/CV/psi-CV-n5-mfreq20-N150.pdf}
	\end{subfigure}%
	\begin{subfigure}[b]{.5\linewidth}
		\caption{}
		\centering
		%\includegraphics[width=\linewidth]{plotsNB/N/CV/psi-CV-n5-mfreq20-N400.pdf}
	\end{subfigure}%
	\caption{Similar to Figure \ref{CV17} but for different lineage-frequency distributions.}
	\label{CV26}
\end{figure}


\begin{figure}[H]
	\centering
	\begin{subfigure}[t]{.5\linewidth}
		\caption{}
		\centering
		%\includegraphics[width=\linewidth]{plotsNB/N/CV/psi-CV-n5-mfreq80-N40.pdf}
	\end{subfigure}%
	\begin{subfigure}[t]{.5\linewidth}
		\caption{}
		\centering
		%\includegraphics[width=\linewidth]{plotsNB/N/CV/psi-CV-n5-mfreq80-N50.pdf}
	\end{subfigure}
	\begin{subfigure}[b]{.5\linewidth}
		\caption{}
		\centering
		%\includegraphics[width=\linewidth]{plotsNB/N/CV/psi-CV-n5-mfreq80-N70.pdf}
	\end{subfigure}%
	\begin{subfigure}[b]{.5\linewidth}
		\caption{}
		\centering
		%\includegraphics[width=\linewidth]{plotsNB/N/CV/psi-CV-n5-mfreq80-N100.pdf}
	\end{subfigure}
	\begin{subfigure}[b]{.5\linewidth}
		\caption{}
		\centering
		%\includegraphics[width=\linewidth]{plotsNB/N/CV/psi-CV-n5-mfreq80-N150.pdf}
	\end{subfigure}%
	\begin{subfigure}[b]{.5\linewidth}
		\caption{}
		\centering
		%\includegraphics[width=\linewidth]{plotsNB/N/CV/psi-CV-n5-mfreq80-N400.pdf}
	\end{subfigure}%
	\caption{Similar to Figure \ref{CV17} but for different lineage-frequency distributions.}
	\label{CV27}
\end{figure}


\begin{figure}[H]
	\centering
	\begin{subfigure}[t]{.5\linewidth}
		\caption{}
		\centering
		%\includegraphics[width=\linewidth]{plotsNB/N/CV/psi-CV-n7-mfreq35-N40.pdf}
	\end{subfigure}%
	\begin{subfigure}[t]{.5\linewidth}
		\caption{}
		\centering
		%\includegraphics[width=\linewidth]{plotsNB/N/CV/psi-CV-n7-mfreq35-N50.pdf}
	\end{subfigure}
	\begin{subfigure}[b]{.5\linewidth}
		\caption{}
		\centering
		%\includegraphics[width=\linewidth]{plotsNB/N/CV/psi-CV-n7-mfreq35-N70.pdf}
	\end{subfigure}%
	\begin{subfigure}[b]{.5\linewidth}
		\caption{}
		\centering
		%\includegraphics[width=\linewidth]{plotsNB/N/CV/psi-CV-n7-mfreq35-N100.pdf}
	\end{subfigure}
	\begin{subfigure}[b]{.5\linewidth}
		\caption{}
		\centering
		%\includegraphics[width=\linewidth]{plotsNB/N/CV/psi-CV-n7-mfreq35-N150.pdf}
	\end{subfigure}%
	\begin{subfigure}[b]{.5\linewidth}
		\caption{}
		\centering
		%\includegraphics[width=\linewidth]{plotsNB/N/CV/psi-CV-n7-mfreq35-N400.pdf}
	\end{subfigure}%
	\caption{Similar to Figure \ref{CV17} but for different lineage-frequency distributions.}
	\label{CV28}
\end{figure}


\begin{figure}[H]
	\centering
	\begin{subfigure}[t]{.5\linewidth}
		\caption{}
		\centering
		%\includegraphics[width=\linewidth]{plotsNB/N/CV/psi-CV-n10-mfreq10-N40.pdf}
	\end{subfigure}%
	\begin{subfigure}[t]{.5\linewidth}
		\caption{}
		\centering
		%\includegraphics[width=\linewidth]{plotsNB/N/CV/psi-CV-n10-mfreq10-N50.pdf}
	\end{subfigure}
	\begin{subfigure}[b]{.5\linewidth}
		\caption{}
		\centering
		%\includegraphics[width=\linewidth]{plotsNB/N/CV/psi-CV-n10-mfreq10-N70.pdf}
	\end{subfigure}%
	\begin{subfigure}[b]{.5\linewidth}
		\caption{}
		\centering
		%\includegraphics[width=\linewidth]{plotsNB/N/CV/psi-CV-n10-mfreq10-N100.pdf}
	\end{subfigure}
	\begin{subfigure}[b]{.5\linewidth}
		\caption{}
		\centering
		%\includegraphics[width=\linewidth]{plotsNB/N/CV/psi-CV-n10-mfreq10-N150.pdf}
	\end{subfigure}%
	\begin{subfigure}[b]{.5\linewidth}
		\caption{}
		\centering
		%\includegraphics[width=\linewidth]{plotsNB/N/CV/psi-CV-n10-mfreq10-N400.pdf}
	\end{subfigure}%
	\caption{Similar to Figure \ref{CV17} but for different lineage-frequency distributions.}
	\label{CV29}
\end{figure}


\begin{figure}[H]
	\centering
	\begin{subfigure}[t]{.5\linewidth}
		\caption{}
		\centering
		%\includegraphics[width=\linewidth]{plotsNB/N/CV/psi-CV-n10-mfreq91-N40.pdf}
	\end{subfigure}%
	\begin{subfigure}[t]{.5\linewidth}
		\caption{}
		\centering
		%\includegraphics[width=\linewidth]{plotsNB/N/CV/psi-CV-n10-mfreq91-N50.pdf}
	\end{subfigure}
	\begin{subfigure}[b]{.5\linewidth}
		\caption{}
		\centering
		%\includegraphics[width=\linewidth]{plotsNB/N/CV/psi-CV-n10-mfreq91-N70.pdf}
	\end{subfigure}%
	\begin{subfigure}[b]{.5\linewidth}
		\caption{}
		\centering
		%\includegraphics[width=\linewidth]{plotsNB/N/CV/psi-CV-n10-mfreq91-N100.pdf}
	\end{subfigure}
	\begin{subfigure}[b]{.5\linewidth}
		\caption{}
		\centering
		%\includegraphics[width=\linewidth]{plotsNB/N/CV/psi-CV-n10-mfreq91-N150.pdf}
	\end{subfigure}%
	\begin{subfigure}[b]{.5\linewidth}
		\caption{}
		\centering
		%\includegraphics[width=\linewidth]{plotsNB/N/CV/psi-CV-n10-mfreq91-N400.pdf}
	\end{subfigure}%
	\caption{Similar to Figure \ref{CV17} but for different lineage-frequency distributions.}
	\label{CV30}
\end{figure}


%%%%%%%%%%%%%%%%%%%%%%%%%%%%%%%%%%%%%%%%%%%%%%%%%%%%%%%%%%%%%%%%%%%%%%%%%%%%%%%%%%%%%%%%%%%

\subsection{Heuristically adjusted estimates} \label{addfigsHNB}

\subsubsection{Relative bias in \%}

\begin{figure}[H]
	\centering
	\begin{subfigure}[t]{.5\linewidth}
		\caption{}
		\centering
		%\includegraphics[width=\linewidth]{plotsNB/NBH/psi-bias-n2-mfreq50-N40-alpha5.pdf}
	\end{subfigure}%
	\begin{subfigure}[t]{.5\linewidth}
		\caption{}
		\centering
		%\includegraphics[width=\linewidth]{plotsNB/NBH/psi-bias-n2-mfreq50-N40-alpha50.pdf}
	\end{subfigure}
	\begin{subfigure}[b]{.5\linewidth}
		\caption{}
		\centering
		%\includegraphics[width=\linewidth]{plotsNB/NBH/psi-bias-n2-mfreq50-N70-alpha5.pdf}
	\end{subfigure}%
	\begin{subfigure}[b]{.5\linewidth}
		\caption{}
		\centering
		%\includegraphics[width=\linewidth]{plotsNB/NBH/psi-bias-n2-mfreq50-N70-alpha50.pdf}
	\end{subfigure}
	\begin{subfigure}[b]{.5\linewidth}
		\caption{}
		\centering
		%\includegraphics[width=\linewidth]{plotsNB/NBH/psi-bias-n2-mfreq50-N100-alpha5.pdf}
	\end{subfigure}%
	\begin{subfigure}[b]{.5\linewidth}
		\caption{}
		\centering
		%\includegraphics[width=\linewidth]{plotsNB/NBH/psi-bias-n2-mfreq50-N100-alpha50.pdf}
	\end{subfigure}%
	\caption{\textbf{Robustness of heuristically adjusted estimates against model violations.} The figure shows the relative bias in \% of heuristically adjusted estimators (HBCMLE1 = $\hpsi^{(hbc1)}$, HBCMLE2 = $\hpsi^{(hbc2)}$ and HBCMLE3 = $\hpsi^{(hbc3)}$) along with the relative bias in \% of the MLE $\hpsi$ and the BCMLE $\hpsibc$ as a function of the true parameter $\psi = \frac{r(1-p)}{p(1-p^r)}$. The datasets are generated from the conditional negative binomial model whereas the estimates are derived from the conditional Poisson model. The panels assume a unique lineage-frequency distribution $\pp$ shown at the top of each panel. Each panel is different in level of over-dispersion (specified by $\alpha$ in percent), and sample size $N$. The colored lines correspond to different estimators. The relative bias in each panel is derived from $S = 10, 000$ simulated datasets of the specified sample size. }
	\label{BiasNBH}
\end{figure}


\begin{figure}[H]
	\centering
	\begin{subfigure}[t]{.5\linewidth}
		\caption{}
		\centering
		%\includegraphics[width=\linewidth]{plotsNB/NBH/psi-bias-n2-mfreq90-N40-alpha5.pdf}
	\end{subfigure}%
	\begin{subfigure}[t]{.5\linewidth}
		\caption{}
		\centering
		%\includegraphics[width=\linewidth]{plotsNB/NBH/psi-bias-n2-mfreq90-N40-alpha50.pdf}
	\end{subfigure}
	\begin{subfigure}[b]{.5\linewidth}
		\caption{}
		\centering
		%\includegraphics[width=\linewidth]{plotsNB/NBH/psi-bias-n2-mfreq90-N70-alpha5.pdf}
	\end{subfigure}%
	\begin{subfigure}[b]{.5\linewidth}
		\caption{}
		\centering
		%\includegraphics[width=\linewidth]{plotsNB/NBH/psi-bias-n2-mfreq90-N70-alpha50.pdf}
	\end{subfigure}
	\begin{subfigure}[b]{.5\linewidth}
		\caption{}
		\centering
		%\includegraphics[width=\linewidth]{plotsNB/NBH/psi-bias-n2-mfreq90-N100-alpha5.pdf}
	\end{subfigure}%
	\begin{subfigure}[b]{.5\linewidth}
		\caption{}
		\centering
		%\includegraphics[width=\linewidth]{plotsNB/NBH/psi-bias-n2-mfreq90-N100-alpha50.pdf}
	\end{subfigure}%
	\caption{Similar to Figure \ref{BiasNBH} but for a different lineage-frequency distribution.}
\end{figure}


\begin{figure}[H]
	\centering
	\begin{subfigure}[t]{.5\linewidth}
		\caption{}
		\centering
		%\includegraphics[width=\linewidth]{plotsNB/NBH/psi-bias-n3-mfreq60-N40-alpha5.pdf}
	\end{subfigure}%
	\begin{subfigure}[t]{.5\linewidth}
		\caption{}
		\centering
		%\includegraphics[width=\linewidth]{plotsNB/NBH/psi-bias-n3-mfreq60-N40-alpha50.pdf}
	\end{subfigure}
	\begin{subfigure}[b]{.5\linewidth}
		\caption{}
		\centering
		%\includegraphics[width=\linewidth]{plotsNB/NBH/psi-bias-n3-mfreq60-N70-alpha5.pdf}
	\end{subfigure}%
	\begin{subfigure}[b]{.5\linewidth}
		\caption{}
		\centering
		%\includegraphics[width=\linewidth]{plotsNB/NBH/psi-bias-n3-mfreq60-N70-alpha50.pdf}
	\end{subfigure}
	\begin{subfigure}[b]{.5\linewidth}
		\caption{}
		\centering
		%\includegraphics[width=\linewidth]{plotsNB/NBH/psi-bias-n3-mfreq60-N100-alpha5.pdf}
	\end{subfigure}%
	\begin{subfigure}[b]{.5\linewidth}
		\caption{}
		\centering
		%\includegraphics[width=\linewidth]{plotsNB/NBH/psi-bias-n3-mfreq60-N100-alpha50.pdf}
	\end{subfigure}%
	\caption{Similar to Figure \ref{BiasNBH} but for a different lineage-frequency distribution.}
\end{figure}

\begin{figure}[H]
	\centering
	\begin{subfigure}[t]{.5\linewidth}
		\caption{}
		\centering
		%\includegraphics[width=\linewidth]{plotsNB/NBH/psi-bias-n3-mfreq90-N40-alpha5.pdf}
	\end{subfigure}%
	\begin{subfigure}[t]{.5\linewidth}
		\caption{}
		\centering
		%\includegraphics[width=\linewidth]{plotsNB/NBH/psi-bias-n3-mfreq90-N40-alpha50.pdf}
	\end{subfigure}
	\begin{subfigure}[b]{.5\linewidth}
		\caption{}
		\centering
		%\includegraphics[width=\linewidth]{plotsNB/NBH/psi-bias-n3-mfreq90-N70-alpha5.pdf}
	\end{subfigure}%
	\begin{subfigure}[b]{.5\linewidth}
		\caption{}
		\centering
		%\includegraphics[width=\linewidth]{plotsNB/NBH/psi-bias-n3-mfreq90-N70-alpha50.pdf}
	\end{subfigure}
	\begin{subfigure}[b]{.5\linewidth}
		\caption{}
		\centering
		%\includegraphics[width=\linewidth]{plotsNB/NBH/psi-bias-n3-mfreq90-N100-alpha5.pdf}
	\end{subfigure}%
	\begin{subfigure}[b]{.5\linewidth}
		\caption{}
		\centering
		%\includegraphics[width=\linewidth]{plotsNB/NBH/psi-bias-n3-mfreq90-N100-alpha50.pdf}
	\end{subfigure}%
	\caption{Similar to Figure \ref{BiasNBH} but for a different lineage-frequency distribution.}
\end{figure}


\begin{figure}[H]
	\centering
	\begin{subfigure}[t]{.5\linewidth}
		\caption{}
		\centering
		%\includegraphics[width=\linewidth]{plotsNB/NBH/psi-bias-n4-mfreq70-N40-alpha5.pdf}
	\end{subfigure}%
	\begin{subfigure}[t]{.5\linewidth}
		\caption{}
		\centering
		%\includegraphics[width=\linewidth]{plotsNB/NBH/psi-bias-n4-mfreq70-N40-alpha50.pdf}
	\end{subfigure}
	\begin{subfigure}[b]{.5\linewidth}
		\caption{}
		\centering
		%\includegraphics[width=\linewidth]{plotsNB/NBH/psi-bias-n4-mfreq70-N70-alpha5.pdf}
	\end{subfigure}%
	\begin{subfigure}[b]{.5\linewidth}
		\caption{}
		\centering
		%\includegraphics[width=\linewidth]{plotsNB/NBH/psi-bias-n4-mfreq70-N70-alpha50.pdf}
	\end{subfigure}
	\begin{subfigure}[b]{.5\linewidth}
		\caption{}
		\centering
		%\includegraphics[width=\linewidth]{plotsNB/NBH/psi-bias-n4-mfreq70-N100-alpha5.pdf}
	\end{subfigure}%
	\begin{subfigure}[b]{.5\linewidth}
		\caption{}
		\centering
		%\includegraphics[width=\linewidth]{plotsNB/NBH/psi-bias-n4-mfreq70-N100-alpha50.pdf}
	\end{subfigure}%
	\caption{Similar to Figure \ref{BiasNBH} but for a different lineage-frequency distribution.}
\end{figure}


\begin{figure}[H]
	\centering
	\begin{subfigure}[t]{.5\linewidth}
		\caption{}
		\centering
		%\includegraphics[width=\linewidth]{plotsNB/NBH/psi-bias-n5-mfreq20-N40-alpha5.pdf}
	\end{subfigure}%
	\begin{subfigure}[t]{.5\linewidth}
		\caption{}
		\centering
		%\includegraphics[width=\linewidth]{plotsNB/NBH/psi-bias-n5-mfreq20-N40-alpha50.pdf}
	\end{subfigure}
	\begin{subfigure}[b]{.5\linewidth}
		\caption{}
		\centering
		%\includegraphics[width=\linewidth]{plotsNB/NBH/psi-bias-n5-mfreq20-N70-alpha5.pdf}
	\end{subfigure}%
	\begin{subfigure}[b]{.5\linewidth}
		\caption{}
		\centering
		%\includegraphics[width=\linewidth]{plotsNB/NBH/psi-bias-n5-mfreq20-N70-alpha50.pdf}
	\end{subfigure}
	\begin{subfigure}[b]{.5\linewidth}
		\caption{}
		\centering
		%\includegraphics[width=\linewidth]{plotsNB/NBH/psi-bias-n5-mfreq20-N100-alpha5.pdf}
	\end{subfigure}%
	\begin{subfigure}[b]{.5\linewidth}
		\caption{}
		\centering
		%\includegraphics[width=\linewidth]{plotsNB/NBH/psi-bias-n5-mfreq20-N100-alpha50.pdf}
	\end{subfigure}%
	\caption{Similar to Figure \ref{BiasNBH} but for a different lineage-frequency distribution.}
\end{figure}


\begin{figure}[H]
	\centering
	\begin{subfigure}[t]{.5\linewidth}
		\caption{}
		\centering
		%\includegraphics[width=\linewidth]{plotsNB/NBH/psi-bias-n5-mfreq80-N40-alpha5.pdf}
	\end{subfigure}%
	\begin{subfigure}[t]{.5\linewidth}
		\caption{}
		\centering
		%\includegraphics[width=\linewidth]{plotsNB/NBH/psi-bias-n5-mfreq80-N40-alpha50.pdf}
	\end{subfigure}
	\begin{subfigure}[b]{.5\linewidth}
		\caption{}
		\centering
		%\includegraphics[width=\linewidth]{plotsNB/NBH/psi-bias-n5-mfreq80-N70-alpha5.pdf}
	\end{subfigure}%
	\begin{subfigure}[b]{.5\linewidth}
		\caption{}
		\centering
		%\includegraphics[width=\linewidth]{plotsNB/NBH/psi-bias-n5-mfreq80-N70-alpha50.pdf}
	\end{subfigure}
	\begin{subfigure}[b]{.5\linewidth}
		\caption{}
		\centering
		%\includegraphics[width=\linewidth]{plotsNB/NBH/psi-bias-n5-mfreq80-N100-alpha5.pdf}
	\end{subfigure}%
	\begin{subfigure}[b]{.5\linewidth}
		\caption{}
		\centering
		%\includegraphics[width=\linewidth]{plotsNB/NBH/psi-bias-n5-mfreq80-N100-alpha50.pdf}
	\end{subfigure}%
	\caption{Similar to Figure \ref{BiasNBH} but for a different lineage-frequency distribution.}
\end{figure}

\begin{figure}[H]
	\centering
	\begin{subfigure}[t]{.5\linewidth}
		\caption{}
		\centering
		%\includegraphics[width=\linewidth]{plotsNB/NBH/psi-bias-n7-mfreq35-N40-alpha5.pdf}
	\end{subfigure}%
	\begin{subfigure}[t]{.5\linewidth}
		\caption{}
		\centering
		%\includegraphics[width=\linewidth]{plotsNB/NBH/psi-bias-n7-mfreq35-N40-alpha50.pdf}
	\end{subfigure}
	\begin{subfigure}[b]{.5\linewidth}
		\caption{}
		\centering
		%\includegraphics[width=\linewidth]{plotsNB/NBH/psi-bias-n7-mfreq35-N70-alpha5.pdf}
	\end{subfigure}%
	\begin{subfigure}[b]{.5\linewidth}
		\caption{}
		\centering
		%\includegraphics[width=\linewidth]{plotsNB/NBH/psi-bias-n7-mfreq35-N70-alpha50.pdf}
	\end{subfigure}
	\begin{subfigure}[b]{.5\linewidth}
		\caption{}
		\centering
		%\includegraphics[width=\linewidth]{plotsNB/NBH/psi-bias-n7-mfreq35-N100-alpha5.pdf}
	\end{subfigure}%
	\begin{subfigure}[b]{.5\linewidth}
		\caption{}
		\centering
		%\includegraphics[width=\linewidth]{plotsNB/NBH/psi-bias-n7-mfreq35-N100-alpha50.pdf}
	\end{subfigure}%
	\caption{Similar to Figure \ref{BiasNBH} but for a different lineage-frequency distribution.}
\end{figure}

\begin{figure}[H]
	\centering
	\begin{subfigure}[t]{.5\linewidth}
		\caption{}
		\centering
		%\includegraphics[width=\linewidth]{plotsNB/NBH/psi-bias-n10-mfreq10-N40-alpha5.pdf}
	\end{subfigure}%
	\begin{subfigure}[t]{.5\linewidth}
		\caption{}
		\centering
		%\includegraphics[width=\linewidth]{plotsNB/NBH/psi-bias-n10-mfreq10-N40-alpha50.pdf}
	\end{subfigure}
	\begin{subfigure}[b]{.5\linewidth}
		\caption{}
		\centering
		%\includegraphics[width=\linewidth]{plotsNB/NBH/psi-bias-n10-mfreq10-N70-alpha5.pdf}
	\end{subfigure}%
	\begin{subfigure}[b]{.5\linewidth}
		\caption{}
		\centering
		%\includegraphics[width=\linewidth]{plotsNB/NBH/psi-bias-n10-mfreq10-N70-alpha50.pdf}
	\end{subfigure}
	\begin{subfigure}[b]{.5\linewidth}
		\caption{}
		\centering
		%\includegraphics[width=\linewidth]{plotsNB/NBH/psi-bias-n10-mfreq10-N100-alpha5.pdf}
	\end{subfigure}%
	\begin{subfigure}[b]{.5\linewidth}
		\caption{}
		\centering
		%\includegraphics[width=\linewidth]{plotsNB/NBH/psi-bias-n10-mfreq10-N100-alpha50.pdf}
	\end{subfigure}%
	\caption{Similar to Figure \ref{BiasNBH} but for a different lineage-frequency distribution.}
\end{figure}


\subsubsection{CV in \%}

\begin{figure}[H]
	\centering
	\begin{subfigure}[t]{.5\linewidth}
		\caption{}
		\centering
		%\includegraphics[width=\linewidth]{plotsNB/NBH/psi-cv-n2-mfreq50-N40-alpha5.pdf}
	\end{subfigure}%
	\begin{subfigure}[t]{.5\linewidth}
		\caption{}
		\centering
		%\includegraphics[width=\linewidth]{plotsNB/NBH/psi-cv-n2-mfreq50-N40-alpha50.pdf}
	\end{subfigure}
	\begin{subfigure}[b]{.5\linewidth}
		\caption{}
		\centering
		%\includegraphics[width=\linewidth]{plotsNB/NBH/psi-cv-n2-mfreq50-N70-alpha5.pdf}
	\end{subfigure}%
	\begin{subfigure}[b]{.5\linewidth}
		\caption{}
		\centering
		%\includegraphics[width=\linewidth]{plotsNB/NBH/psi-cv-n2-mfreq50-N70-alpha50.pdf}
	\end{subfigure}
	\begin{subfigure}[b]{.5\linewidth}
		\caption{}
		\centering
		%\includegraphics[width=\linewidth]{plotsNB/NBH/psi-cv-n2-mfreq50-N100-alpha5.pdf}
	\end{subfigure}%
	\begin{subfigure}[b]{.5\linewidth}
		\caption{}
		\centering
		%\includegraphics[width=\linewidth]{plotsNB/NBH/psi-cv-n2-mfreq50-N100-alpha50.pdf}
	\end{subfigure}%
	\caption{\textbf{Variance of heuristically adjusted estimates against model violations.}. Similar to Figure \ref{BiasNBH} but for the coefficient of variation in \%. }
	\label{CVNBH}
\end{figure}


\begin{figure}[H]
	\centering
	\begin{subfigure}[t]{.5\linewidth}
		\caption{}
		\centering
		%\includegraphics[width=\linewidth]{plotsNB/NBH/psi-cv-n2-mfreq90-N40-alpha5.pdf}
	\end{subfigure}%
	\begin{subfigure}[t]{.5\linewidth}
		\caption{}
		\centering
		%\includegraphics[width=\linewidth]{plotsNB/NBH/psi-cv-n2-mfreq90-N40-alpha50.pdf}
	\end{subfigure}
	\begin{subfigure}[b]{.5\linewidth}
		\caption{}
		\centering
		%\includegraphics[width=\linewidth]{plotsNB/NBH/psi-cv-n2-mfreq90-N70-alpha5.pdf}
	\end{subfigure}%
	\begin{subfigure}[b]{.5\linewidth}
		\caption{}
		\centering
		%\includegraphics[width=\linewidth]{plotsNB/NBH/psi-cv-n2-mfreq90-N70-alpha50.pdf}
	\end{subfigure}
	\begin{subfigure}[b]{.5\linewidth}
		\caption{}
		\centering
		%\includegraphics[width=\linewidth]{plotsNB/NBH/psi-cv-n2-mfreq90-N100-alpha5.pdf}
	\end{subfigure}%
	\begin{subfigure}[b]{.5\linewidth}
		\caption{}
		\centering
		%\includegraphics[width=\linewidth]{plotsNB/NBH/psi-cv-n2-mfreq90-N100-alpha50.pdf}
	\end{subfigure}%
	\caption{Similar to Figure \ref{CVNBH} but for a different lineage-frequency distribution.}
\end{figure}


\begin{figure}[H]
	\centering
	\begin{subfigure}[t]{.5\linewidth}
		\caption{}
		\centering
		%\includegraphics[width=\linewidth]{plotsNB/NBH/psi-cv-n3-mfreq60-N40-alpha5.pdf}
	\end{subfigure}%
	\begin{subfigure}[t]{.5\linewidth}
		\caption{}
		\centering
		%\includegraphics[width=\linewidth]{plotsNB/NBH/psi-cv-n3-mfreq60-N40-alpha50.pdf}
	\end{subfigure}
	\begin{subfigure}[b]{.5\linewidth}
		\caption{}
		\centering
		%\includegraphics[width=\linewidth]{plotsNB/NBH/psi-cv-n3-mfreq60-N70-alpha5.pdf}
	\end{subfigure}%
	\begin{subfigure}[b]{.5\linewidth}
		\caption{}
		\centering
		%\includegraphics[width=\linewidth]{plotsNB/NBH/psi-cv-n3-mfreq60-N70-alpha50.pdf}
	\end{subfigure}
	\begin{subfigure}[b]{.5\linewidth}
		\caption{}
		\centering
		%\includegraphics[width=\linewidth]{plotsNB/NBH/psi-cv-n3-mfreq60-N100-alpha5.pdf}
	\end{subfigure}%
	\begin{subfigure}[b]{.5\linewidth}
		\caption{}
		\centering
		%\includegraphics[width=\linewidth]{plotsNB/NBH/psi-cv-n3-mfreq60-N100-alpha50.pdf}
	\end{subfigure}%
	\caption{Similar to Figure \ref{CVNBH} but for a different lineage-frequency distribution.}
\end{figure}

\begin{figure}[H]
	\centering
	\begin{subfigure}[t]{.5\linewidth}
		\caption{}
		\centering
		%\includegraphics[width=\linewidth]{plotsNB/NBH/psi-cv-n3-mfreq90-N40-alpha5.pdf}
	\end{subfigure}%
	\begin{subfigure}[t]{.5\linewidth}
		\caption{}
		\centering
		%\includegraphics[width=\linewidth]{plotsNB/NBH/psi-cv-n3-mfreq90-N40-alpha50.pdf}
	\end{subfigure}
	\begin{subfigure}[b]{.5\linewidth}
		\caption{}
		\centering
		%\includegraphics[width=\linewidth]{plotsNB/NBH/psi-cv-n3-mfreq90-N70-alpha5.pdf}
	\end{subfigure}%
	\begin{subfigure}[b]{.5\linewidth}
		\caption{}
		\centering
		%\includegraphics[width=\linewidth]{plotsNB/NBH/psi-cv-n3-mfreq90-N70-alpha50.pdf}
	\end{subfigure}
	\begin{subfigure}[b]{.5\linewidth}
		\caption{}
		\centering
		%\includegraphics[width=\linewidth]{plotsNB/NBH/psi-cv-n3-mfreq90-N100-alpha5.pdf}
	\end{subfigure}%
	\begin{subfigure}[b]{.5\linewidth}
		\caption{}
		\centering
		%\includegraphics[width=\linewidth]{plotsNB/NBH/psi-cv-n3-mfreq90-N100-alpha50.pdf}
	\end{subfigure}%
	\caption{Similar to Figure \ref{CVNBH} but for a different lineage-frequency distribution.}
\end{figure}


\begin{figure}[H]
	\centering
	\begin{subfigure}[t]{.5\linewidth}
		\caption{}
		\centering
		%\includegraphics[width=\linewidth]{plotsNB/NBH/psi-cv-n4-mfreq70-N40-alpha5.pdf}
	\end{subfigure}%
	\begin{subfigure}[t]{.5\linewidth}
		\caption{}
		\centering
		%\includegraphics[width=\linewidth]{plotsNB/NBH/psi-cv-n4-mfreq70-N40-alpha50.pdf}
	\end{subfigure}
	\begin{subfigure}[b]{.5\linewidth}
		\caption{}
		\centering
		%\includegraphics[width=\linewidth]{plotsNB/NBH/psi-cv-n4-mfreq70-N70-alpha5.pdf}
	\end{subfigure}%
	\begin{subfigure}[b]{.5\linewidth}
		\caption{}
		\centering
		%\includegraphics[width=\linewidth]{plotsNB/NBH/psi-cv-n4-mfreq70-N70-alpha50.pdf}
	\end{subfigure}
	\begin{subfigure}[b]{.5\linewidth}
		\caption{}
		\centering
		%\includegraphics[width=\linewidth]{plotsNB/NBH/psi-cv-n4-mfreq70-N100-alpha5.pdf}
	\end{subfigure}%
	\begin{subfigure}[b]{.5\linewidth}
		\caption{}
		\centering
		%\includegraphics[width=\linewidth]{plotsNB/NBH/psi-cv-n4-mfreq70-N100-alpha50.pdf}
	\end{subfigure}%
	\caption{Similar to Figure \ref{CVNBH} but for a different lineage-frequency distribution.}
\end{figure}


\begin{figure}[H]
	\centering
	\begin{subfigure}[t]{.5\linewidth}
		\caption{}
		\centering
		%\includegraphics[width=\linewidth]{plotsNB/NBH/psi-cv-n5-mfreq20-N40-alpha5.pdf}
	\end{subfigure}%
	\begin{subfigure}[t]{.5\linewidth}
		\caption{}
		\centering
		%\includegraphics[width=\linewidth]{plotsNB/NBH/psi-cv-n5-mfreq20-N40-alpha50.pdf}
	\end{subfigure}
	\begin{subfigure}[b]{.5\linewidth}
		\caption{}
		\centering
		%\includegraphics[width=\linewidth]{plotsNB/NBH/psi-cv-n5-mfreq20-N70-alpha5.pdf}
	\end{subfigure}%
	\begin{subfigure}[b]{.5\linewidth}
		\caption{}
		\centering
		%\includegraphics[width=\linewidth]{plotsNB/NBH/psi-cv-n5-mfreq20-N70-alpha50.pdf}
	\end{subfigure}
	\begin{subfigure}[b]{.5\linewidth}
		\caption{}
		\centering
		%\includegraphics[width=\linewidth]{plotsNB/NBH/psi-cv-n5-mfreq20-N100-alpha5.pdf}
	\end{subfigure}%
	\begin{subfigure}[b]{.5\linewidth}
		\caption{}
		\centering
		%\includegraphics[width=\linewidth]{plotsNB/NBH/psi-cv-n5-mfreq20-N100-alpha50.pdf}
	\end{subfigure}%
	\caption{Similar to Figure \ref{CVNBH} but for a different lineage-frequency distribution.}
\end{figure}


\begin{figure}[H]
	\centering
	\begin{subfigure}[t]{.5\linewidth}
		\caption{}
		\centering
		%\includegraphics[width=\linewidth]{plotsNB/NBH/psi-cv-n5-mfreq80-N40-alpha5.pdf}
	\end{subfigure}%
	\begin{subfigure}[t]{.5\linewidth}
		\caption{}
		\centering
		%\includegraphics[width=\linewidth]{plotsNB/NBH/psi-cv-n5-mfreq80-N40-alpha50.pdf}
	\end{subfigure}
	\begin{subfigure}[b]{.5\linewidth}
		\caption{}
		\centering
		%\includegraphics[width=\linewidth]{plotsNB/NBH/psi-cv-n5-mfreq80-N70-alpha5.pdf}
	\end{subfigure}%
	\begin{subfigure}[b]{.5\linewidth}
		\caption{}
		\centering
		%\includegraphics[width=\linewidth]{plotsNB/NBH/psi-cv-n5-mfreq80-N70-alpha50.pdf}
	\end{subfigure}
	\begin{subfigure}[b]{.5\linewidth}
		\caption{}
		\centering
		%\includegraphics[width=\linewidth]{plotsNB/NBH/psi-cv-n5-mfreq80-N100-alpha5.pdf}
	\end{subfigure}%
	\begin{subfigure}[b]{.5\linewidth}
		\caption{}
		\centering
		%\includegraphics[width=\linewidth]{plotsNB/NBH/psi-cv-n5-mfreq80-N100-alpha50.pdf}
	\end{subfigure}%
	\caption{Similar to Figure \ref{CVNBH} but for a different lineage-frequency distribution.}
\end{figure}

\begin{figure}[H]
	\centering
	\begin{subfigure}[t]{.5\linewidth}
		\caption{}
		\centering
		%\includegraphics[width=\linewidth]{plotsNB/NBH/psi-cv-n7-mfreq35-N40-alpha5.pdf}
	\end{subfigure}%
	\begin{subfigure}[t]{.5\linewidth}
		\caption{}
		\centering
		%\includegraphics[width=\linewidth]{plotsNB/NBH/psi-cv-n7-mfreq35-N40-alpha50.pdf}
	\end{subfigure}
	\begin{subfigure}[b]{.5\linewidth}
		\caption{}
		\centering
		%\includegraphics[width=\linewidth]{plotsNB/NBH/psi-cv-n7-mfreq35-N70-alpha5.pdf}
	\end{subfigure}%
	\begin{subfigure}[b]{.5\linewidth}
		\caption{}
		\centering
		%\includegraphics[width=\linewidth]{plotsNB/NBH/psi-cv-n7-mfreq35-N70-alpha50.pdf}
	\end{subfigure}
	\begin{subfigure}[b]{.5\linewidth}
		\caption{}
		\centering
		%\includegraphics[width=\linewidth]{plotsNB/NBH/psi-cv-n7-mfreq35-N100-alpha5.pdf}
	\end{subfigure}%
	\begin{subfigure}[b]{.5\linewidth}
		\caption{}
		\centering
		%\includegraphics[width=\linewidth]{plotsNB/NBH/psi-cv-n7-mfreq35-N100-alpha50.pdf}
	\end{subfigure}%
	\caption{Similar to Figure \ref{CVNBH} but for a different lineage-frequency distribution.}
\end{figure}

\begin{figure}[H]
	\centering
	\begin{subfigure}[t]{.5\linewidth}
		\caption{}
		\centering
		%\includegraphics[width=\linewidth]{plotsNB/NBH/psi-cv-n10-mfreq10-N40-alpha5.pdf}
	\end{subfigure}%
	\begin{subfigure}[t]{.5\linewidth}
		\caption{}
		\centering
		%\includegraphics[width=\linewidth]{plotsNB/NBH/psi-cv-n10-mfreq10-N40-alpha50.pdf}
	\end{subfigure}
	\begin{subfigure}[b]{.5\linewidth}
		\caption{}
		\centering
		%\includegraphics[width=\linewidth]{plotsNB/NBH/psi-cv-n10-mfreq10-N70-alpha5.pdf}
	\end{subfigure}%
	\begin{subfigure}[b]{.5\linewidth}
		\caption{}
		\centering
		%\includegraphics[width=\linewidth]{plotsNB/NBH/psi-cv-n10-mfreq10-N70-alpha50.pdf}
	\end{subfigure}
	\begin{subfigure}[b]{.5\linewidth}
		\caption{}
		\centering
		%\includegraphics[width=\linewidth]{plotsNB/NBH/psi-cv-n10-mfreq10-N100-alpha5.pdf}
	\end{subfigure}%
	\begin{subfigure}[b]{.5\linewidth}
		\caption{}
		\centering
		%\includegraphics[width=\linewidth]{plotsNB/NBH/psi-cv-n10-mfreq10-N100-alpha50.pdf}
	\end{subfigure}%
	\caption{Similar to Figure \ref{CVNBH} but for a different lineage-frequency distribution.}
\end{figure}


\end{document}
