# Supplementary material for: Bias-corrected maximum-likelihood estimation of multiplicity of infection and lineage frequencies
Source: PLoS One. 2021 Dec 29;16(12):e0261889. doi: 10.1371/journal.pone.0261889 (PMC8716058; doi:10.1371/journal.pone.0261889)
Supplement: S1 Table — (ZIP) [file pone.0261889.s003.zip › S1_Table.tex]

\documentclass[10pt,letterpaper]{article}

%%%%%%%%%%%%%%%%%%%%%%%%%%%%%%%%%%%%% Plos One %%%%%%%%%%%%%%%%%%%%%%%%%%%%%%%%%%%%%%%%%
\usepackage[top=0.85in,left=2.75in,footskip=0.75in]{geometry}

% amsmath and amssymb packages, useful for mathematical formulas and symbols
\usepackage{amsmath,amssymb}

% Use adjustwidth environment to exceed column width (see example table in text)
\usepackage{changepage}

% Use Unicode characters when possible
\usepackage[utf8x]{inputenc}

% textcomp package and marvosym package for additional characters
\usepackage{textcomp,marvosym}

% cite package, to clean up citations in the main text. Do not remove.
\usepackage{cite}

% Use nameref to cite supporting information files (see Supporting Information section for more info)
\usepackage{nameref}

% line numbers
\usepackage[right]{lineno}

% ligatures disabled
\usepackage{microtype}
\DisableLigatures[f]{encoding = *, family = * }

% color can be used to apply background shading to table cells only
\usepackage[table]{xcolor}

% array package and thick rules for tables
\usepackage{array}

% create "+" rule type for thick vertical lines
\newcolumntype{+}{!{\vrule width 2pt}}

% create \thickcline for thick horizontal lines of variable length
\newlength\savedwidth
\newcommand\thickcline[1]{%
  \noalign{\global\savedwidth\arrayrulewidth\global\arrayrulewidth 2pt}%
  \cline{#1}%
  \noalign{\vskip\arrayrulewidth}%
  \noalign{\global\arrayrulewidth\savedwidth}%
}

% \thickhline command for thick horizontal lines that span the table
\newcommand\thickhline{\noalign{\global\savedwidth\arrayrulewidth\global\arrayrulewidth 2pt}%
\hline
\noalign{\global\arrayrulewidth\savedwidth}}


% Remove comment for double spacing
%\usepackage{setspace} 
%\doublespacing

% Text layout
\raggedright
\setlength{\parindent}{0.5cm}
\textwidth 5.25in 
\textheight 8.75in

% Bold the 'Figure #' in the caption and separate it from the title/caption with a period
% Captions will be left justified
\usepackage[aboveskip=1pt,labelfont=bf,labelsep=period,justification=raggedright,singlelinecheck=off]{caption}
\renewcommand{\figurename}{Fig}

% Use the PLoS provided BiBTeX style
\bibliographystyle{plos2015}

% Remove brackets from numbering in List of References
\makeatletter
\renewcommand{\@biblabel}[1]{\quad#1.}
\makeatother


% Header and Footer with logo
\usepackage{lastpage,fancyhdr,graphicx}
\usepackage{epstopdf}
%\pagestyle{myheadings}
\pagestyle{fancy}
\fancyhf{}
%\setlength{\headheight}{27.023pt}
%\lhead{\includegraphics[width=2.0in]{PLOS-submission.eps}}
\rfoot{\thepage/\pageref{LastPage}}
\renewcommand{\headrulewidth}{0pt}
\renewcommand{\footrule}{\hrule height 2pt \vspace{2mm}}
\fancyheadoffset[L]{2.25in}
\fancyfootoffset[L]{2.25in}
\lfoot{\today}

%% Include all macros below

\newcommand{\lorem}{{\bf LOREM}}
\newcommand{\ipsum}{{\bf IPSUM}}

%% END MACROS SECTION
%%%%%%%%%%%%%%%%%%%%%%%%%%%%%%%%%%%%%%%%%%%%%%%%%%%%%%%%%%%%%%%%%%%%%%%%%%%%%%%%%%%%%%%%
\usepackage{pdfpages,amsthm,geometry,epsfig,epstopdf,titling,url,mathrsfs,enumerate,alphalph,etoolbox,comment,subcaption}


%\usepackage{natbib}
%\captionsetup[subfigure]{labelformat = simple, skip = 1pt, justification = raggedright, singlelinecheck = false}
\renewcommand{\thesubfigure}{\Alph{subfigure}}

%declarations
\DeclareMathOperator{\sign}{sign}
\DeclareMathOperator{\CV}{CV}
\DeclareMathOperator{\diag}{diag}
\DeclareMathOperator*{\argmin}{arg\,min}
\DeclareMathOperator*{\argmax}{arg\,max}
\DeclareMathOperator{\E}{\mathbb E} 
\DeclareMathOperator{\vecc}{vec}
\DeclareMathOperator{\bias}{bias}
\DeclareMathOperator{\varr}{var}
\DeclareMathOperator{\Cov}{Cov}
\DeclareMathOperator{\bd}{bd}
\DeclareMathOperator{\Var}{Var}
\DeclareMathOperator{\intt}{int}
\DeclareMathOperator{\T}{T}
\DeclareMathOperator{\pr}{\text{Pr}}
\DeclareMathOperator{\median}{median}
\DeclareMathOperator{\Exp}{Exp}
\DeclareMathOperator{\biasj}{bias_{j}}
\DeclareMathOperator{\sej}{se_{j}}
\DeclareMathOperator{\Id}{\mathbb I}
\DeclareMathOperator{\mI}{\mathcal I}
\DeclareMathOperator{\EE}{{\mathbb E}}
\DeclareMathOperator{\xx}{{\pmb x}}
\DeclareMathOperator{\ee}{{\pmb e}}
\DeclareMathOperator{\mm}{{\pmb m}}
\DeclareMathOperator{\bg}{{\pmb g}}
\DeclareMathOperator{\ff}{{\pmb f}}


\theoremstyle{plain}
\newtheorem{thm}{Theorem}[section]
\newtheorem{lem}[thm]{Lemma}
\newtheorem{prop}[thm]{Proposition}
\newtheorem*{cor}{Corollary}
\newtheorem{result}{Result}
\newtheorem{remark}{Remark}
\newtheorem{assumption}{Assumption}
\theoremstyle{definition}
\newtheorem{defn}{Definition}[section]
\newtheorem{conj}{Conjecture}[section]
\newtheorem{exmp}{Example}[section]
\theoremstyle{remark}
\newtheorem*{rem}{Remark}
\newtheorem*{note}{Note}

\newcommand{\el}{e^{\lambda}}
\newcommand{\eml}{e^{-\lambda}}
\newcommand{\elpk}{e^{\lambda p_k}}
\newcommand{\elpj}{e^{\lambda p_j}}
\newcommand{\emlpk}{e^{-\lambda p_k}}
\newcommand{\emlpj}{e^{-\lambda p_j}}
\newcommand{\hel}{e^{\hat{\lambda}}}
\newcommand{\heml}{e^{-\hat{\lambda}}}
\newcommand{\helpk}{e^{\hat{\lambda} \hat{p}_k}}
\newcommand{\helpj}{e^{\hat{\lambda} \hat{p}_j}}
\newcommand{\hemlpk}{e^{-\hat{\lambda} \hat{p}_k}}
\newcommand{\hemlpj}{e^{-\hat{\lambda} \hat{p}_j}}


\newcommand{\PP}{P}
\newcommand{\htheta}{\hat \theta}
\newcommand{\ttheta}{{\pmb \theta}}
\newcommand{\httheta}{\hat {\pmb \theta}}
\newcommand{\htthetabc}{\hat {\pmb \theta}^{(bc)}}
\newcommand{\hpp}{\hat{\pmb p}}
\newcommand{\hppbc}{\hat{\pmb p}^{(bc)}}
\newcommand{\hpphbcy}{\hat{\pmb p}^{(hbc1)}}
\newcommand{\hpphbcd}{\hat{\pmb p}^{(hbc2)}}
\newcommand{\hpphbcc}{\hat{\pmb p}^{(hbc3)}}
\newcommand{\mmu}{{\pmb \mu}}
\newcommand{\X}{{\pmb X}}
\newcommand{\mX}{{\mathcal X}}
\newcommand{\hl}{{\hat\lambda}}
\newcommand{\hlbc}{\hat\lambda^{\text{(bc)}}}
\newcommand{\hpsi}{{\hat\psi}}
\newcommand{\hpsibc}{\hat\psi^{\text{(bc)}}}
\newcommand{\hpsihbcy}{\hat\psi^{\text{(hbc1)}}}
\newcommand{\hpsihbcd}{\hat\psi^{\text{(hbc2)}}}
\newcommand{\hpsihbcc}{\hat\psi^{\text{(hbc3)}}}
\newcommand{\bl}{{B_{\ttheta}(\hl)}}
\newcommand{\bhl}{{B_{\httheta}(\hl)}}
\newcommand{\bhlbc}{{B_{\htthetabc}(\hl)}}
\newcommand{\bp}{{B_{\ttheta}(\hpk)}}
\newcommand{\bhpk}{{B_{\httheta}(\hpk)}}
\newcommand{\bhpbc}{{B_{\htthetabc}(\hpk)}}
\newcommand{\hp}{\hat p}
\newcommand{\tp}{\tilde p}
\newcommand{\tpbc}{\tilde p^{\text{(bc)}}}
\newcommand{\hpi}{\hat p _i}
\newcommand{\hpj}{\hat p _j}
\newcommand{\hpk}{\hat p _k}
\newcommand{\hpbc}{\hat p ^{\text{(bc)}}}
\newcommand{\hpkbc}{\hat p _k^{\text{(bc)}}}
\newcommand{\hpibc}{\hat p _i^{\text{(bc)}}}
\newcommand{\hpjbc}{\hat p _j^{\text{(bc)}}}
\newcommand{\hd}{{\hat \gamma}}
\newcommand{\tl}{\tilde\lambda}
\newcommand{\tlbc}{\tilde\lambda^{\text{(bc)}}}
\newcommand{\hq}{{\hat q}}
\newcommand{\hqbc}{{\hat q^{(bc)}}}
\newcommand{\ii}{{\pmb{i}}}
\newcommand{\pp}{{\pmb{p}}}
\newcommand{\1}{{\pmb{1}}}
\newcommand{\xxk}{{\pmb x^{(j)}}}
\newcommand{\XX}{{\pmb{X}}}
\newcommand{\vttheta}{{\pmb \vartheta}}
\newcommand{\suml}{\sum\limits}
\newcommand{\alphalphval}[1]{\alphalph{\value{#1}}}
\AtBeginDocument{%
 \AtBeginEnvironment{subequations}{%
\let\alph\alphalphval%
}
}
%page setup
\DeclareCaptionLabelFormat{addS}{S#2 #1}
\captionsetup[table]{labelformat=addS}


\usepackage{xr-hyper}
\usepackage{hyperref}

\makeatletter
\newcommand*{\addFileDependency}[1]{% argument=file name and extension
  \typeout{(#1)}
  \@addtofilelist{#1}
  \IfFileExists{#1}{}{\typeout{No file #1.}}
}
\makeatother

\newcommand*{\myexternaldocument}[1]{%
    \externaldocument{#1}%
    \addFileDependency{#1.tex}%
    \addFileDependency{#1.aux}%
}

%% External documents

\myexternaldocument{additional_figures-R1}

\everymath{\displaystyle}

\begin{document}

\pagestyle{empty}

\begin{table}[!ht]
\begin{adjustwidth}{-2.25in}{0in} 
    \centering
    \begin{tabular}{cll}
        \hline
        \hline
        \multicolumn{3}{c}{Summary of Model Parameters for the Simulation Study} \\   
        \hline
        \hline
        par. & description & values\\
        \hline
        S &  number of generated & $100\, 000$\\
        & datasets & \\
        $\lambda$ & Poisson parameter & $0.1, \ldots, 2$ in steps $0.05$\\
        $\psi_{CP}$& the average MOI & $\dfrac{\lambda}{1 - \eml}$ with $\lambda$ as above\\
        $\psi_{CNB}$& the average MOI & $\dfrac{r(1-p)}{p(1 - p^r)}$ with $r$ and $p$ s.t. $\psi_{CP} = \psi_{CNB}$\\
        $\alpha$ &level of overdispersion& $1.05,1.10,1.20,1.30,1.50,1.75,2.00$\\ 
        $N$& sample size & $40, 50, 60, 70, 80, 100, 150, 200, 300, 400$ \\
        $n$& number of lineages & $2, 3, 4, 5, 7, 8, 10$ \\
        $\pp$& lineage-frequency  & \\
        &  distributions:  & \\
        & $n=2$& $(0.5, 0.5), (0.6, 0.4), (0.7, 0.3), (0.8, 0.2), (0.9, 0.1)$\\
        & $n=3$& $(1/3, 1/3, 1/3), (0.5, 0.45, 0.05), (0.9,0.05,0.05),$ \\
        &  & $(0.6, 0.3, 0.1), (0.7, 0.2, 0.1), (0.8, 0.15, 0.05)$\\
        &  & $(0.45, 0.45, 0.1)$\\
        & $n=4$& $(0.25, 0.25, 0.25, 0.25), (0.5, 0.25, 0.2, 0.05),$\\
        &  & $(0.4, 0.2, 0.2, 0.2), (0.4,0.4,0.1,0.1)$\\
        &  & $(0.6, 0.3, 0.05, 0.05)$\\
        & $n=5$& $(0.2, 0.2, 0.2, 0.2, 0.2), (0.25, 0.2, 0.2, 0.2, 0.15),$\\
        &  & $(0.5, 0.2, 0.2, 0.05, 0.05),(0.6, 0.2, 0.1, 0.05, 0.05),$\\ 
        &  & $(0.7, 0.1, 0.1, 0.05, 0.05), (0.8,0.05,0.05,0.05,0.05)$\\
        &  & $(0.3, 0.2, 0.2, 0.15, 0.15)$\\
        & $n=7$& $(0.35, 0.35,0.1, 0.05, 0.05, 0.05, 0.05)$\\
        &  & $(0.7,0.05,0.05,0.05,0.05,0.05,0.05)$\\
        & $n=8$ &$(1/8,1/8,1/8,1/8,1/8,1/8,1/8,1/8)$\\
        &  & $(0.5, 0.1,0.1,0.1,0.05, 0.05, 0.05,0.05)$\\
        & $n=10$& $(0.1,0.1,0.1,0.1,0.1,0.1,0.1,0.1,0.1,0.1)$\\
        &  & $(0.4,0.4,0.09,0.05,0.01,0.01,0.01,0.01,0.01,0.01)$\\
        &  & $(0.7,0.13,0.1,0.01,0.01,0.01,0.01,0.01,0.01,0.01)$\\
        &  & $(0.91,0.01,0.01,0.01,0.01,0.01,0.01,0.01,0.01,0.01)$\\
        \hline
        \hline
    \end{tabular}
  \caption{\textbf{Summary of Model Parameters.} Displayed are the parameter values used to generate datasets for the simulation study. The parameters were chosen so that the same MOI parameters were obtained for the conditional Poisson and conditional negative binomial model. A total number of $S$ datasets were generated for each choice of model parameters and sample size ($N$) combination.}
   \label{partable}
    \end{adjustwidth}
\end{table}


\end{document}
