# Supplementary material for: Bias-corrected maximum-likelihood estimation of multiplicity of infection and lineage frequencies
Source: PLoS One. 2021 Dec 29;16(12):e0261889. doi: 10.1371/journal.pone.0261889 (PMC8716058; doi:10.1371/journal.pone.0261889)
Supplement: S2 Fig — As S1 Fig but for the BCMLE vs the HBCMLE2. (ZIP) [file pone.0261889.s005.zip]

Archive with 2 entries (2 files):
- S2_Fig.pdf
- S2_Fig.tex
