# Supplementary material for: Bias-corrected maximum-likelihood estimation of multiplicity of infection and lineage frequencies
Source: PLoS One. 2021 Dec 29;16(12):e0261889. doi: 10.1371/journal.pone.0261889 (PMC8716058; doi:10.1371/journal.pone.0261889)
Supplement: S4 Fig — The figure shows the Euclidean distance (A) and Kullback-Leiber divergence (B) between the true frequencies and BCMLEs (solid lines) and the true frequencies and MLEs (dashed lines) for a lineage-frequency distribution as a function of the true parameter ψ based on simulated data created by the conditional Poisson model. The lineage-frequency distributions are shown at the top of each panel. Each colored line corresponds to a different sample size N. (ZIP) [file pone.0261889.s007.zip › S4_Fig.tex]

\documentclass[10pt,letterpaper]{article}
\pagestyle{empty}
\usepackage[top=0.85in,left=2.75in,footskip=0.75in]{geometry}

% amsmath and amssymb packages, useful for mathematical formulas and symbols
\usepackage{amsmath,amssymb}

% Use adjustwidth environment to exceed column width (see example table in text)
\usepackage{changepage}

% Use Unicode characters when possible
\usepackage[utf8x]{inputenc}

% textcomp package and marvosym package for additional characters
\usepackage{textcomp,marvosym}

% cite package, to clean up citations in the main text. Do not remove.
\usepackage{cite}

% Use nameref to cite supporting information files (see Supporting Information section for more info)
\usepackage{nameref}

% line numbers
\usepackage[right]{lineno}

% ligatures disabled
\usepackage{microtype}
\DisableLigatures[f]{encoding = *, family = * }

% color can be used to apply background shading to table cells only
\usepackage[table]{xcolor}

% array package and thick rules for tables
\usepackage{array}

% create "+" rule type for thick vertical lines
\newcolumntype{+}{!{\vrule width 2pt}}

% create \thickcline for thick horizontal lines of variable length
\newlength\savedwidth
\newcommand\thickcline[1]{%
  \noalign{\global\savedwidth\arrayrulewidth\global\arrayrulewidth 2pt}%
  \cline{#1}%
  \noalign{\vskip\arrayrulewidth}%
  \noalign{\global\arrayrulewidth\savedwidth}%
}

% \thickhline command for thick horizontal lines that span the table
\newcommand\thickhline{\noalign{\global\savedwidth\arrayrulewidth\global\arrayrulewidth 2pt}%
\hline
\noalign{\global\arrayrulewidth\savedwidth}}


% Remove comment for double spacing
%\usepackage{setspace} 
%\doublespacing

% Text layout
\raggedright
\setlength{\parindent}{0.5cm}
\textwidth 5.25in 
\textheight 8.75in

% Bold the 'Figure #' in the caption and separate it from the title/caption with a period
% Captions will be left justified
\usepackage[aboveskip=1pt,labelfont=bf,labelsep=period,justification=raggedright,singlelinecheck=off]{caption}
\renewcommand{\figurename}{Fig}


\newcommand{\lorem}{{\bf LOREM}}
\newcommand{\ipsum}{{\bf IPSUM}}

%% END MACROS SECTION
%%%%%%%%%%%%%%%%%%%%%%%%%%%%%%%%%%%%%%%%%%%%%%%%%%%%%%%%%%%%%%%%%%%%%%%%%%%%%%%%%%%%%%%%
\usepackage{pdfpages,amsthm,geometry,epsfig,epstopdf,titling,url,mathrsfs,enumerate,alphalph,etoolbox,comment,subcaption}
\DeclareMathOperator{\sign}{sign}
\DeclareMathOperator{\CV}{CV}
\DeclareMathOperator{\diag}{diag}
\DeclareMathOperator*{\argmin}{arg\,min}
\DeclareMathOperator*{\argmax}{arg\,max}
\DeclareMathOperator{\E}{\mathbb E} 
\DeclareMathOperator{\vecc}{vec}
\DeclareMathOperator{\bias}{bias}
\DeclareMathOperator{\varr}{var}
\DeclareMathOperator{\Cov}{Cov}
\DeclareMathOperator{\bd}{bd}
\DeclareMathOperator{\Var}{Var}
\DeclareMathOperator{\intt}{int}
\DeclareMathOperator{\T}{T}
\DeclareMathOperator{\pr}{\text{Pr}}
\DeclareMathOperator{\median}{median}
\DeclareMathOperator{\Exp}{Exp}
\DeclareMathOperator{\biasj}{bias_{j}}
\DeclareMathOperator{\sej}{se_{j}}
\DeclareMathOperator{\Id}{\mathbb I}
\DeclareMathOperator{\mI}{\mathcal I}
\DeclareMathOperator{\EE}{{\mathbb E}}
\DeclareMathOperator{\xx}{{\pmb x}}
\DeclareMathOperator{\ee}{{\pmb e}}
\DeclareMathOperator{\mm}{{\pmb m}}
\DeclareMathOperator{\bg}{{\pmb g}}
\DeclareMathOperator{\ff}{{\pmb f}}


\newcommand{\el}{e^{\lambda}}
\newcommand{\eml}{e^{-\lambda}}
\newcommand{\elpk}{e^{\lambda p_k}}
\newcommand{\elpj}{e^{\lambda p_j}}
\newcommand{\emlpk}{e^{-\lambda p_k}}
\newcommand{\emlpj}{e^{-\lambda p_j}}
\newcommand{\hel}{e^{\hat{\lambda}}}
\newcommand{\heml}{e^{-\hat{\lambda}}}
\newcommand{\helpk}{e^{\hat{\lambda} \hat{p}_k}}
\newcommand{\helpj}{e^{\hat{\lambda} \hat{p}_j}}
\newcommand{\hemlpk}{e^{-\hat{\lambda} \hat{p}_k}}
\newcommand{\hemlpj}{e^{-\hat{\lambda} \hat{p}_j}}


\newcommand{\PP}{P}
\newcommand{\htheta}{\hat \theta}
\newcommand{\ttheta}{{\pmb \theta}}
\newcommand{\httheta}{\hat {\pmb \theta}}
\newcommand{\htthetabc}{\hat {\pmb \theta}^{(bc)}}
\newcommand{\hpp}{\hat{\pmb p}}
\newcommand{\hppbc}{\hat{\pmb p}^{(bc)}}
\newcommand{\hpphbcy}{\hat{\pmb p}^{(hbc1)}}
\newcommand{\hpphbcd}{\hat{\pmb p}^{(hbc2)}}
\newcommand{\hpphbcc}{\hat{\pmb p}^{(hbc3)}}
\newcommand{\mmu}{{\pmb \mu}}
\newcommand{\X}{{\pmb X}}
\newcommand{\mX}{{\mathcal X}}
\newcommand{\hl}{{\hat\lambda}}
\newcommand{\hlbc}{\hat\lambda^{\text{(bc)}}}
\newcommand{\hpsi}{{\hat\psi}}
\newcommand{\hpsibc}{\hat\psi^{\text{(bc)}}}
\newcommand{\hpsihbcy}{\hat\psi^{\text{(hbc1)}}}
\newcommand{\hpsihbcd}{\hat\psi^{\text{(hbc2)}}}
\newcommand{\hpsihbcc}{\hat\psi^{\text{(hbc3)}}}
\newcommand{\bl}{{B_{\ttheta}(\hl)}}
\newcommand{\bhl}{{B_{\httheta}(\hl)}}
\newcommand{\bhlbc}{{B_{\htthetabc}(\hl)}}
\newcommand{\bp}{{B_{\ttheta}(\hpk)}}
\newcommand{\bhpk}{{B_{\httheta}(\hpk)}}
\newcommand{\bhpbc}{{B_{\htthetabc}(\hpk)}}
\newcommand{\hp}{\hat p}
\newcommand{\tp}{\tilde p}
\newcommand{\tpbc}{\tilde p^{\text{(bc)}}}
\newcommand{\hpi}{\hat p _i}
\newcommand{\hpj}{\hat p _j}
\newcommand{\hpk}{\hat p _k}
\newcommand{\hpbc}{\hat p ^{\text{(bc)}}}
\newcommand{\hpkbc}{\hat p _k^{\text{(bc)}}}
\newcommand{\hpibc}{\hat p _i^{\text{(bc)}}}
\newcommand{\hpjbc}{\hat p _j^{\text{(bc)}}}
\newcommand{\hd}{{\hat \gamma}}
\newcommand{\tl}{\tilde\lambda}
\newcommand{\tlbc}{\tilde\lambda^{\text{(bc)}}}
\newcommand{\hq}{{\hat q}}
\newcommand{\hqbc}{{\hat q^{(bc)}}}
\newcommand{\ii}{{\pmb{i}}}
\newcommand{\pp}{{\pmb{p}}}
\newcommand{\1}{{\pmb{1}}}
\newcommand{\xxk}{{\pmb x^{(j)}}}
\newcommand{\XX}{{\pmb{X}}}
\newcommand{\vttheta}{{\pmb \vartheta}}
\newcommand{\suml}{\sum\limits}
\newcommand{\alphalphval}[1]{\alphalph{\value{#1}}}

%page setup
\everymath{\displaystyle}

%\usepackage{natbib}
\captionsetup[subfigure]{labelformat = simple, skip = 1pt, justification = raggedright, singlelinecheck = false}
\renewcommand{\thesubfigure}{\Alph{subfigure}}


% Header and Footer with logo
\usepackage{lastpage,fancyhdr,graphicx}
\usepackage{epstopdf}


%\pagestyle{myheadings}
\pagestyle{empty}
\fancyhf{}
%\setlength{\headheight}{27.023pt}
%\lhead{\includegraphics[width=2.0in]{PLOS-submission.eps}}
\rfoot{\thepage/\pageref{LastPage}}
\renewcommand{\headrulewidth}{0pt}
\renewcommand{\footrule}{\hrule height 2pt \vspace{2mm}}
\fancyheadoffset[L]{2.25in}
\fancyfootoffset[L]{2.25in}
\lfoot{\today}

%% Include all macros below


%\renewcommand{\baselinestretch}{1.2}
\newtheorem{corollary}{Corollary}
\newtheorem{theorem}{Theorem}
\newtheorem{lemma}{Lemma}
\newtheorem{remark}{Remark}
\newtheorem{proposition}{Proposition}
\newtheorem{assumption}{Assumption}
\newtheorem{result}{Result}
%\theoremstyle{definition}
\newtheorem{axiom}{Definition}
\newtheorem{example}{Example}
\newtheorem{condition}{Condition}
\def \one {\mathchoice {\hbox{1\kern -0.27em l}}{\hbox{1\kern -0.27em l}}
	{\small{1\kern -0.27em l}}{\small{1\kern -0.27em l}}}
\definecolor{bgblue}{rgb}{0.04,0.20,0.67}


%%%% important for appendix
%%%% important for appendix


\renewcommand{\familydefault}{\sfdefault}


\usepackage{xr-hyper}
\usepackage{hyperref}

\makeatletter
\newcommand*{\addFileDependency}[1]{% argument=file name and extension
  \typeout{(#1)}
  \@addtofilelist{#1}
  \IfFileExists{#1}{}{\typeout{No file #1.}}
}
\makeatother

\newcommand*{\myexternaldocument}[1]{%
    \externaldocument{#1}%
    \addFileDependency{#1.tex}%
    \addFileDependency{#1.aux}%
}

%% External documents
%\myexternaldocument{file2} %we dont need the slash!

%\myexternaldocument{Appendix_plos}
%\myexternaldocument{figures_plos}
\myexternaldocument{additional_figures-R1}
%\myexternaldocument{help}


\begin{document}


%%%%%%%%

%   S4 FIG

%%%%%%%%

\begin{figure}[ht!] \begin{adjustwidth}{-2.25in}{0in} 
    \centering
	\begin{subfigure}[b]{.5\linewidth}
		\caption{}
		\centering
		\includegraphics[width=\linewidth]{plots/lfreq/lf-eu2-n5-mfreq20.pdf}
	\end{subfigure}%
	\begin{subfigure}[b]{.5\linewidth}
		\caption{}
		\centering
		\includegraphics[width=\linewidth]{plots/lfreq/lf-eu2-n3-mfreq70.pdf}
	\end{subfigure}
	\begin{subfigure}[b]{.5\linewidth}
		\caption{}
		\centering
		\includegraphics[width=\linewidth]{plots/lfreq/lf-kl-n5-mfreq20.pdf}
	\end{subfigure}%
	\begin{subfigure}[b]{.5\linewidth}
		\caption{}
		\centering
		\includegraphics[width=\linewidth]{plots/lfreq/lf-kl-n3-mfreq70.pdf}
	\end{subfigure}
	\caption{\textbf{Euclidean distance and Kullback-Leiber divergence}. The figure shows the Euclidean distance (\textbf{A}) and Kullback-Leiber divergence (\textbf{B}) between the true frequencies and BCMLEs (solid lines) and the true frequencies and MLEs (dashed lines) for a lineage-frequency distribution as a function of the true parameter $\psi$ based on simulated data created by the conditional Poisson model. The lineage-frequency distributions are shown at the top of each panel. Each colored line corresponds to a different sample size $N$.}
	%\label{Figfreqd}
\end{adjustwidth}\end{figure}

\end{document}
